# Supplementary material for: Gli1 labels progenitors during chondrogenesis in postnatal mice
Source: EMBO Rep. 2024 Feb 26;25(4):12. doi: 10.1038/s44319-024-00093-x (PMC11014955; doi:10.1038/s44319-024-00093-x)
Supplement: Supplementary file 1 — Source Data Fig. 1 [file 44319_2024_93_MOESM1_ESM.zip]

Archive with 46 entries (34 files):
- Figure1/1A/
- Figure1/1A/1month/
- Figure1/1A/1month/TM1M_1mo_GP_acan_green.tif
- Figure1/1A/1month/TM1M_1mo_GP_dapi_blue.tif
- Figure1/1A/1month/TM1M_1mo_GP_merge.tif
- Figure1/1A/1month/TM1M_1mo_GP_td_red.tif
- Figure1/1A/Day1/
- Figure1/1A/Day1/TM1M_D1_GP_acan_green.tif
- Figure1/1A/Day1/TM1M_D1_GP_dapi_blue.tif
- Figure1/1A/Day1/TM1M_D1_GP_merge.tif
- Figure1/1A/Day1/TM1M_D1_GP_td_red.tif
- Figure1/1A/Day14/
- Figure1/1A/Day14/TM1M_D14_GP_acan_green.tif
- Figure1/1A/Day14/TM1M_D14_GP_dapi_blue.tif
- Figure1/1A/Day14/TM1M_D14_GP_merge.tif
- Figure1/1A/Day14/TM1M_D14_GP_td_red.tif
- Figure1/1A/Day21/
- Figure1/1A/Day21/TM1M_D21_GP_acan_green.tif
- Figure1/1A/Day21/TM1M_D21_GP_dapi_blue.tif
- Figure1/1A/Day21/TM1M_D21_GP_merge.tif
- Figure1/1A/Day21/TM1M_D21_GP_td_red.tif
- Figure1/1A/Day3/
- Figure1/1A/Day3/TM1M_D3_GP_acan_green.tif
- Figure1/1A/Day3/TM1M_D3_GP_dapi_blue.tif
- Figure1/1A/Day3/TM1M_D3_GP_merge.tif
- Figure1/1A/Day3/TM1M_D3_GP_td_red.tif
- Figure1/1A/Day7/
- Figure1/1A/Day7/TM1M_D7_GP_acan_green.tif
- Figure1/1A/Day7/TM1M_D7_GP_dapi_blue.tif
- Figure1/1A/Day7/TM1M_D7_GP_merge.tif
- Figure1/1A/Day7/TM1M_D7_GP_td_red.tif
- Figure1/1B/
- Figure1/1B/1B_percentage of td+ cells in GP_1MO.xlsx
- Figure1/1C/
- Figure1/1C/TM12_1mo/
- Figure1/1C/TM12_1mo/TM12M_1mo_GP_acan_green.tif
- Figure1/1C/TM12_1mo/TM12M_1mo_GP_dapi_blue.tif
- Figure1/1C/TM12_1mo/TM12M_1mo_GP_merge.tif
- Figure1/1C/TM12_1mo/TM12M_1mo_GP_td_red.tif
- Figure1/1C/TM12_D1/
- Figure1/1C/TM12_D1/TM12M_D1_GP_acan_green.tif
- Figure1/1C/TM12_D1/TM12M_D1_GP_dapi_blue.tif
- Figure1/1C/TM12_D1/TM12M_D1_GP_merge.tif
- Figure1/1C/TM12_D1/TM12M_D1_GP_td_red.tif
- Figure1/1D/
- Figure1/1D/1D_percentage of td+ cells in GP_12MO.xlsx
