# Supplementary material for: Gli1 labels progenitors during chondrogenesis in postnatal mice
Source: EMBO Rep. 2024 Feb 26;25(4):12. doi: 10.1038/s44319-024-00093-x (PMC11014955; doi:10.1038/s44319-024-00093-x)
Supplement: Supplementary file 1 — Source Data Fig. 1 [file 44319_2024_93_MOESM1_ESM.zip › Figure1/1B/1B_percentage of td+ cells in GP_1MO.xlsx]

## Sheet: Sheet1
percentage of tdTomato+ cells in GP(%)
	tm1m+D1	tm1m+D3	tm1m+D7	tm1m+D14	tm1m+D21	tm1m+1m
1	8	29	25	37	74	62
2	7	15	37	57	68	73
3	4	22	32	51	79	78
4	7	15	45	68	58	81
