# Supplementary material for: Gli1 labels progenitors during chondrogenesis in postnatal mice
Source: EMBO Rep. 2024 Feb 26;25(4):12. doi: 10.1038/s44319-024-00093-x (PMC11014955; doi:10.1038/s44319-024-00093-x)
Supplement: Supplementary file 1 — Source Data Fig. 1 [file 44319_2024_93_MOESM1_ESM.zip › Figure1/1D/1D_percentage of td+ cells in GP_12MO.xlsx]

## Sheet: Sheet1
percentage of tdTomato+ cells in GP(%)
	tm12m+D1	tm12m+1m
1	19	80
2	12	81
3	15	81
