# Supplementary material for: Gli1 labels progenitors during chondrogenesis in postnatal mice
Source: EMBO Rep. 2024 Feb 26;25(4):12. doi: 10.1038/s44319-024-00093-x (PMC11014955; doi:10.1038/s44319-024-00093-x)
Supplement: Supplementary file 2 — Source Data Fig. 2 [file 44319_2024_93_MOESM2_ESM.zip]

Archive with 37 entries (31 files):
- Figure2/2A/
- Figure2/2A/CFUF_Td-vsTd+.xlsx
- Figure2/2B/
- Figure2/2B/p0.tif
- Figure2/2B/p0_bf.tif
- Figure2/2B/p1.tif
- Figure2/2B/p5.tif
- Figure2/2C/
- Figure2/2C/passage number_td-vstd+.xlsx
- Figure2/2D/
- Figure2/2D/CC_DAPI_blue.tif
- Figure2/2D/CC_Gli_red.tif
- Figure2/2D/CC_Ki67_green.tif
- Figure2/2D/CC_merge.tif
- Figure2/2D/GP_Dapi_blue.tif
- Figure2/2D/GP_Gli_red.tif
- Figure2/2D/GP_Ki67_green.tif
- Figure2/2D/GP_merge.tif
- Figure2/2D/percentage of tdTomato+Ki67+ among tdTomato+.xlsx
- Figure2/2D/quant.tif
- Figure2/2D/VB_DAPI_blue.tif
- Figure2/2D/VB_Gli_red.tif
- Figure2/2D/VB_Ki67_green.tif
- Figure2/2D/VB_merge.tif
- Figure2/2E/
- Figure2/2E/diff_gene.xlsx
- Figure2/2E/Read me_external repository_GSE NO.txt
- Figure2/2F/
- Figure2/2F/pthlp+_fox2a+_quant.xlsx
- Figure2/2F/TM1M_D1_FOXA2_td_DAPI_blue.tif
- Figure2/2F/TM1M_D1_FOXA2_td_FOXA2_green.tif
- Figure2/2F/TM1M_D1_FOXA2_td_merge.tif
- Figure2/2F/TM1M_D1_FOXA2_td_td_red.tif
- Figure2/2F/TM1M_D1_pthlp_td_dapi_blue.tif
- Figure2/2F/TM1M_D1_pthlp_td_merge.tif
- Figure2/2F/TM1M_D1_pthlp_td_pthlp_green.tif
- Figure2/2F/TM1M_D1_pthlp_td_td_red.tif
