# Supplementary material for: Gli1 labels progenitors during chondrogenesis in postnatal mice
Source: EMBO Rep. 2024 Feb 26;25(4):12. doi: 10.1038/s44319-024-00093-x (PMC11014955; doi:10.1038/s44319-024-00093-x)
Supplement: Supplementary file 2 — Source Data Fig. 2 [file 44319_2024_93_MOESM2_ESM.zip › Figure2/2A/CFUF_Td-vsTd+.xlsx]

## Sheet: Sheet1
cfuf number	tdTomato-	tdTomato+
1	20	48
2	24	52
3	21	63
ave	21.6667	54.3333
std	2.08167	7.76745
