# Supplementary material for: Gli1 labels progenitors during chondrogenesis in postnatal mice
Source: EMBO Rep. 2024 Feb 26;25(4):12. doi: 10.1038/s44319-024-00093-x (PMC11014955; doi:10.1038/s44319-024-00093-x)
Supplement: Supplementary file 2 — Source Data Fig. 2 [file 44319_2024_93_MOESM2_ESM.zip › Figure2/2C/passage number_td-vstd+.xlsx]

## Sheet: Sheet1
passages	tdTomato-	tdTomato+
1	1	4
2	1	5
3	2	5
4	1	6
ave	1.25	5
std	0.5	0.816497
