# Supplementary material for: Gli1 labels progenitors during chondrogenesis in postnatal mice
Source: EMBO Rep. 2024 Feb 26;25(4):12. doi: 10.1038/s44319-024-00093-x (PMC11014955; doi:10.1038/s44319-024-00093-x)
Supplement: Supplementary file 2 — Source Data Fig. 2 [file 44319_2024_93_MOESM2_ESM.zip › Figure2/2D/percentage of tdTomato+Ki67+ among tdTomato+.xlsx]

## Sheet: Sheet1
	tdTomato+Ki67+/tdTomato+
	GP	Cc	Vb
1	0.0119	0.0160333	0.0181333
2	0.0175333	0.0287667	0.0592333
3	0.0271667	0.0101	0.0658667
