# Supplementary material for: Gli1 labels progenitors during chondrogenesis in postnatal mice
Source: EMBO Rep. 2024 Feb 26;25(4):12. doi: 10.1038/s44319-024-00093-x (PMC11014955; doi:10.1038/s44319-024-00093-x)
Supplement: Supplementary file 2 — Source Data Fig. 2 [file 44319_2024_93_MOESM2_ESM.zip › Figure2/2E/diff_gene.xlsx]

## Sheet: Sheet1
Row.names	baseMean	log2FoldChange	lfcSE	stat	pvalue	padj	gene_name	gene_chr	gene_start	gene_end	gene_strand	gene_length	gene_biotype	gene_description	tf_family
ENSMUSG00000000120	398.805	2.058	0.311618	6.60423	3.99589e-11	1.30434e-08	Ngfr	11	95568818	95587735	-	3446	protein_coding	nerve growth factor receptor (TNFR superfamily, member 16) [Source:MGI Symbol;Acc:MGI:97323]	-
ENSMUSG00000000157	22.917	-4.50971	1.35293	-3.33329	0.000858264	0.018407	Itgb2l	16	96422288	96443619	-	4324	protein_coding	integrin beta 2-like [Source:MGI Symbol;Acc:MGI:1277979]	-
ENSMUSG00000000244	20.8954	-5.44909	1.2437	-4.38137	1.17935e-05	0.000637359	Tspan32	7	143005046	143019644	+	6234	protein_coding	tetraspanin 32 [Source:MGI Symbol;Acc:MGI:1350360]	-
ENSMUSG00000000320	139.811	-1.12198	0.364796	-3.07565	0.00210045	0.0354513	Alox12	11	70241457	70255353	-	4085	protein_coding	arachidonate 12-lipoxygenase [Source:MGI Symbol;Acc:MGI:87998]	-
ENSMUSG00000000392	1123.07	-1.70424	0.340759	-5.0013	5.69444e-07	5.09447e-05	Fap	2	62500943	62574075	-	5662	protein_coding	fibroblast activation protein [Source:MGI Symbol;Acc:MGI:109608]	-
ENSMUSG00000000530	107.68	-1.74313	0.577175	-3.02011	0.00252686	0.0400008	Acvrl1	15	101128522	101145336	+	4265	protein_coding	activin A receptor, type II-like 1 [Source:MGI Symbol;Acc:MGI:1338946]	-
ENSMUSG00000000791	251.262	-1.07365	0.311517	-3.44651	0.000567885	0.013371	Il12rb1	8	70808449	70821424	+	4105	protein_coding	interleukin 12 receptor, beta 1 [Source:MGI Symbol;Acc:MGI:104579]	-
ENSMUSG00000001020	12.3441	-6.15661	1.52678	-4.03242	5.52045e-05	0.00228678	S100a4	3	90603771	90606045	+	584	protein_coding	S100 calcium binding protein A4 [Source:MGI Symbol;Acc:MGI:1330282]	-
ENSMUSG00000001025	5625.68	-1.5011	0.303746	-4.94195	7.73452e-07	6.50696e-05	S100a6	3	90612882	90624181	+	1367	protein_coding	S100 calcium binding protein A6 (calcyclin) [Source:MGI Symbol;Acc:MGI:1339467]	-
ENSMUSG00000001053	328.75	-1.16365	0.38064	-3.05709	0.00223494	0.0370695	N4bp3	11	51643063	51650842	-	2728	protein_coding	NEDD4 binding protein 3 [Source:MGI Symbol;Acc:MGI:2442218]	-
ENSMUSG00000001156	524.281	-1.89601	0.38628	-4.90839	9.18284e-07	7.56935e-05	Mxd1	6	86647042	86669161	-	7072	protein_coding	MAX dimerization protein 1 [Source:MGI Symbol;Acc:MGI:96908]	bHLH
ENSMUSG00000001228	136.754	1.37199	0.389505	3.5224	0.000427665	0.0109004	Uhrf1	17	56303321	56323486	+	4259	protein_coding	ubiquitin-like, containing PHD and RING finger domains, 1 [Source:MGI Symbol;Acc:MGI:1338889]	-
ENSMUSG00000001270	398.975	-1.36622	0.291859	-4.6811	2.85342e-06	0.000202481	Ckb	12	111669361	111672338	-	2895	protein_coding	creatine kinase, brain [Source:MGI Symbol;Acc:MGI:88407]	-
ENSMUSG00000001300	655.9	1.12759	0.287073	3.92787	8.57015e-05	0.00315741	Efnb2	8	8617434	8661242	-	6855	protein_coding	ephrin B2 [Source:MGI Symbol;Acc:MGI:105097]	-
ENSMUSG00000001348	71.3058	-1.65943	0.437194	-3.79563	0.000147268	0.00482644	Acp5	9	22126727	22135711	-	2030	protein_coding	acid phosphatase 5, tartrate resistant [Source:MGI Symbol;Acc:MGI:87883]	-
ENSMUSG00000001349	47.5783	2.68312	0.646567	4.14979	3.32779e-05	0.00150533	Cnn1	9	22099216	22109630	+	2736	protein_coding	calponin 1 [Source:MGI Symbol;Acc:MGI:104979]	-
ENSMUSG00000001467	1681.49	1.09968	0.250919	4.38264	1.17252e-05	0.00063577	Cyp51	5	4081145	4104746	-	4415	protein_coding	cytochrome P450, family 51 [Source:MGI Symbol;Acc:MGI:106040]	-
ENSMUSG00000001552	507.803	-1.20002	0.264639	-4.53454	5.77287e-06	0.00035288	Jup	11	100368958	100397763	-	6436	protein_coding	junction plakoglobin [Source:MGI Symbol;Acc:MGI:96650]	-
ENSMUSG00000001604	63.7125	-2.66691	0.869109	-3.06855	0.00215097	0.0361435	Tcea3	4	136247729	136274898	+	1400	protein_coding	transcription elongation factor A (SII), 3 [Source:MGI Symbol;Acc:MGI:1196908]	-
ENSMUSG00000001627	19259.8	-1.24496	0.271288	-4.58906	4.45245e-06	0.000284899	Ifrd1	12	40201567	40248504	-	5858	protein_coding	interferon-related developmental regulator 1 [Source:MGI Symbol;Acc:MGI:1316717]	-
ENSMUSG00000001741	382.323	-1.04465	0.271086	-3.85357	0.00011641	0.00399983	Il16	7	83642825	83745726	-	7865	protein_coding	interleukin 16 [Source:MGI Symbol;Acc:MGI:1270855]	-
ENSMUSG00000001768	3459.76	-1.06367	0.331223	-3.21134	0.00132117	0.0255484	Rin2	2	145675215	145887616	+	11271	protein_coding	Ras and Rab interactor 2 [Source:MGI Symbol;Acc:MGI:1921280]	-
ENSMUSG00000001794	6199.68	-1.10405	0.281707	-3.91915	8.88627e-05	0.0032158	Capns1	7	30186936	30198811	-	2477	protein_coding	calpain, small subunit 1 [Source:MGI Symbol;Acc:MGI:88266]	-
ENSMUSG00000001864	288.118	-1.35114	0.428136	-3.15588	0.00160016	0.0293112	Aif1l	2	31950139	31973442	+	4032	protein_coding	allograft inflammatory factor 1-like [Source:MGI Symbol;Acc:MGI:1919598]	-
ENSMUSG00000001870	1052.25	1.483	0.331363	4.47546	7.62476e-06	0.00044129	Ltbp1	17	75005568	75392512	+	10480	protein_coding	latent transforming growth factor beta binding protein 1 [Source:MGI Symbol;Acc:MGI:109151]	-
ENSMUSG00000001946	20.7526	-3.01138	1.01488	-2.96723	0.00300498	0.044899	Esam	9	37528078	37538319	+	2867	protein_coding	endothelial cell-specific adhesion molecule [Source:MGI Symbol;Acc:MGI:1916774]	-
ENSMUSG00000001985	46.2154	2.3816	0.560985	4.24538	2.1822e-05	0.00105999	Grik3	4	125490700	125714173	+	8973	protein_coding	glutamate receptor, ionotropic, kainate 3 [Source:MGI Symbol;Acc:MGI:95816]	-
ENSMUSG00000002020	6984.28	1.63401	0.254398	6.42306	1.33564e-10	4.113e-08	Ltbp2	12	84783212	84876532	-	8184	protein_coding	latent transforming growth factor beta binding protein 2 [Source:MGI Symbol;Acc:MGI:99502]	-
ENSMUSG00000002297	218.346	1.16921	0.342785	3.41091	0.000647466	0.0147696	Dbf4	5	8396973	8422716	-	8728	protein_coding	DBF4 zinc finger [Source:MGI Symbol;Acc:MGI:1351328]	-
ENSMUSG00000002325	288.827	-1.11105	0.32062	-3.46531	0.000529612	0.0127465	Irf9	14	55603571	55610030	+	5386	protein_coding	interferon regulatory factor 9 [Source:MGI Symbol;Acc:MGI:107587]	IRF
ENSMUSG00000002565	1837.11	-1.29647	0.223415	-5.80299	6.51425e-09	1.14322e-06	Scin	12	40059769	40134228	-	2999	protein_coding	scinderin [Source:MGI Symbol;Acc:MGI:1306794]	-
ENSMUSG00000002732	119.256	-1.07739	0.361361	-2.98149	0.00286849	0.0434695	Fkbp7	2	76663044	76673116	-	1485	protein_coding	FK506 binding protein 7 [Source:MGI Symbol;Acc:MGI:1336879]	-
ENSMUSG00000002835	51.2791	1.56368	0.533457	2.93122	0.00337632	0.0485505	Chaf1a	17	56040439	56072289	+	8854	protein_coding	chromatin assembly factor 1, subunit A (p150) [Source:MGI Symbol;Acc:MGI:1351331]	-
ENSMUSG00000002847	34.3456	2.33146	0.759924	3.06802	0.00215485	0.0361452	Pla1a	16	38396117	38433145	-	2009	protein_coding	phospholipase A1 member A [Source:MGI Symbol;Acc:MGI:1934677]	-
ENSMUSG00000002985	3515.76	-1.7503	0.31274	-5.59664	2.18547e-08	3.33355e-06	Apoe	7	19696109	19699188	-	2138	protein_coding	apolipoprotein E [Source:MGI Symbol;Acc:MGI:88057]	-
ENSMUSG00000003123	66.0226	-2.04464	0.493036	-4.14704	3.36806e-05	0.00151851	Lipe	7	25379527	25398710	-	5886	protein_coding	lipase, hormone sensitive [Source:MGI Symbol;Acc:MGI:96790]	-
ENSMUSG00000003378	115.733	-1.3227	0.397841	-3.32469	0.000885164	0.0188354	Grik5	7	25009849	25072346	-	5168	protein_coding	glutamate receptor, ionotropic, kainate 5 (gamma 2) [Source:MGI Symbol;Acc:MGI:95818]	-
ENSMUSG00000003418	202.025	1.27581	0.392869	3.24742	0.00116458	0.0234072	St8sia6	2	13651021	13794064	-	7664	protein_coding	ST8 alpha-N-acetyl-neuraminide alpha-2,8-sialyltransferase 6 [Source:MGI Symbol;Acc:MGI:2386797]	-
ENSMUSG00000003541	10886.7	-1.34044	0.27997	-4.78782	1.68606e-06	0.000128589	Ier3	17	35821684	35822923	+	1131	protein_coding	immediate early response 3 [Source:MGI Symbol;Acc:MGI:104814]	-
ENSMUSG00000003545	7033.22	-1.41176	0.436562	-3.23382	0.00122147	0.0240478	Fosb	7	19302696	19310051	-	6243	protein_coding	FBJ osteosarcoma oncogene B [Source:MGI Symbol;Acc:MGI:95575]	TF_bZIP
ENSMUSG00000003546	187.335	-1.03735	0.332659	-3.11836	0.00181861	0.032019	Klc4	17	46630624	46646022	-	2377	protein_coding	kinesin light chain 4 [Source:MGI Symbol;Acc:MGI:1922014]	-
ENSMUSG00000003665	3483.5	-2.68464	0.273201	-9.82662	8.64764e-23	2.82276e-19	Has1	17	17843323	17855205	-	4518	protein_coding	hyaluronan synthase 1 [Source:MGI Symbol;Acc:MGI:106590]	-
ENSMUSG00000003752	913.592	-1.3452	0.240814	-5.58606	2.32275e-08	3.41528e-06	Itpkc	7	27207172	27228661	-	5285	protein_coding	inositol 1,4,5-trisphosphate 3-kinase C [Source:MGI Symbol;Acc:MGI:2442554]	-
ENSMUSG00000003762	256.275	-1.025	0.336054	-3.05011	0.0022876	0.0373733	Coq8b	7	27233023	27257950	+	5586	protein_coding	coenzyme Q8B [Source:MGI Symbol;Acc:MGI:1924139]	-
ENSMUSG00000003865	514.191	1.08634	0.283089	3.83745	0.000124319	0.00419842	Gys1	7	45434844	45456619	+	4789	protein_coding	glycogen synthase 1, muscle [Source:MGI Symbol;Acc:MGI:101805]	-
ENSMUSG00000004098	10003.6	2.04075	0.491771	4.14979	3.32779e-05	0.00150533	Col5a3	9	20770050	20815067	-	6809	protein_coding	collagen, type V, alpha 3 [Source:MGI Symbol;Acc:MGI:1858212]	-
ENSMUSG00000004110	112.647	-2.16522	0.574917	-3.76614	0.000165789	0.00534752	Cacna1e	1	154390731	154884501	-	25228	protein_coding	calcium channel, voltage-dependent, R type, alpha 1E subunit [Source:MGI Symbol;Acc:MGI:106217]	-
ENSMUSG00000004207	6957.3	-1.09777	0.321969	-3.40956	0.000650686	0.0148115	Psap	10	60277627	60302597	+	2744	protein_coding	prosaposin [Source:MGI Symbol;Acc:MGI:97783]	-
ENSMUSG00000004267	625.284	-1.10186	0.314762	-3.50062	0.000464176	0.0115309	Eno2	6	124760053	124769673	-	4705	protein_coding	enolase 2, gamma neuronal [Source:MGI Symbol;Acc:MGI:95394]	-
ENSMUSG00000004655	399.57	-1.63562	0.389893	-4.19506	2.728e-05	0.00127575	Aqp1	6	55336432	55348555	+	2627	protein_coding	aquaporin 1 [Source:MGI Symbol;Acc:MGI:103201]	-
ENSMUSG00000004951	67698.4	-2.46899	0.373219	-6.61539	3.70577e-11	1.23432e-08	Hspb1	5	135887919	135889563	+	1031	protein_coding	heat shock protein 1 [Source:MGI Symbol;Acc:MGI:96240]	-
ENSMUSG00000005124	2108.03	1.2235	0.280511	4.36167	1.29076e-05	0.000692975	Wisp1	15	66891320	66923201	+	5565	protein_coding	WNT1 inducible signaling pathway protein 1 [Source:MGI Symbol;Acc:MGI:1197008]	-
ENSMUSG00000005148	447.848	-2.1058	0.282259	-7.46051	8.61854e-14	6.69825e-11	Klf5	14	99298691	99315036	+	5201	protein_coding	Kruppel-like factor 5 [Source:MGI Symbol;Acc:MGI:1338056]	zf-C2H2
ENSMUSG00000005161	375.842	-1.19633	0.334892	-3.57229	0.000353878	0.00962608	Prdx2	8	84969587	84974834	+	3050	protein_coding	peroxiredoxin 2 [Source:MGI Symbol;Acc:MGI:109486]	-
ENSMUSG00000005220	34.3875	-2.30356	0.740381	-3.11131	0.00186259	0.0324921	Corin	5	72300025	72504473	-	5400	protein_coding	corin [Source:MGI Symbol;Acc:MGI:1349451]	-
ENSMUSG00000005483	8537.15	-1.2012	0.263277	-4.5625	5.05472e-06	0.000312493	Dnajb1	8	83608193	83612653	+	3204	protein_coding	DnaJ heat shock protein family (Hsp40) member B1 [Source:MGI Symbol;Acc:MGI:1931874]	-
ENSMUSG00000005514	3613.58	-1.46006	0.290404	-5.02769	4.96435e-07	4.59827e-05	Por	5	135670033	135735326	+	4021	protein_coding	P450 (cytochrome) oxidoreductase [Source:MGI Symbol;Acc:MGI:97744]	-
ENSMUSG00000005803	202.734	-1.57523	0.433921	-3.63022	0.000283183	0.0080101	Sqor	2	122765237	122809569	+	4084	protein_coding	sulfide quinone oxidoreductase [Source:MGI Symbol;Acc:MGI:1929899]	-
ENSMUSG00000006014	3476.03	-1.33537	0.235883	-5.66116	1.50355e-08	2.38247e-06	Prg4	1	150449412	150466165	-	4280	protein_coding	proteoglycan 4 (megakaryocyte stimulating factor, articular superficial zone protein) [Source:MGI Symbol;Acc:MGI:1891344]	-
ENSMUSG00000006221	136.981	-1.77006	0.403775	-4.38377	1.16645e-05	0.000634586	Hspb7	4	141420779	141425311	+	2769	protein_coding	heat shock protein family, member 7 (cardiovascular) [Source:MGI Symbol;Acc:MGI:1352494]	-
ENSMUSG00000006567	11.2699	5.00009	1.63996	3.04891	0.00229677	0.0374107	Atp7b	8	21992785	22060305	-	6505	protein_coding	ATPase, Cu++ transporting, beta polypeptide [Source:MGI Symbol;Acc:MGI:103297]	-
ENSMUSG00000006576	339.37	-1.29718	0.31211	-4.15617	3.23633e-05	0.00147542	Slc4a3	1	75546266	75562172	+	8599	protein_coding	solute carrier family 4 (anion exchanger), member 3 [Source:MGI Symbol;Acc:MGI:109350]	-
ENSMUSG00000006675	95.0164	-1.49006	0.467586	-3.18671	0.00143899	0.0271826	P4htm	9	108578862	108597667	-	3890	protein_coding	prolyl 4-hydroxylase, transmembrane (endoplasmic reticulum) [Source:MGI Symbol;Acc:MGI:1921693]	-
ENSMUSG00000006731	297.737	1.9308	0.483452	3.99378	6.50287e-05	0.00262058	B4galnt1	10	127165225	127172330	+	3454	protein_coding	beta-1,4-N-acetyl-galactosaminyl transferase 1 [Source:MGI Symbol;Acc:MGI:1342057]	-
ENSMUSG00000007097	689.541	-1.50451	0.315663	-4.76619	1.87738e-06	0.000141202	Atp1a2	1	172271709	172298064	-	7038	protein_coding	ATPase, Na+/K+ transporting, alpha 2 polypeptide [Source:MGI Symbol;Acc:MGI:88106]	-
ENSMUSG00000007659	2191.19	-1.25049	0.231607	-5.39917	6.69482e-08	8.67192e-06	Bcl2l1	2	152780668	152831728	-	4586	protein_coding	BCL2-like 1 [Source:MGI Symbol;Acc:MGI:88139]	-
ENSMUSG00000007872	1014.6	-1.88027	0.357524	-5.25913	1.4474e-07	1.66359e-05	Id3	4	136143497	136145755	+	1791	protein_coding	inhibitor of DNA binding 3 [Source:MGI Symbol;Acc:MGI:96398]	bHLH
ENSMUSG00000007891	2781.85	-1.47546	0.422765	-3.49003	0.000482973	0.0118381	Ctsd	7	142375911	142388038	-	2351	protein_coding	cathepsin D [Source:MGI Symbol;Acc:MGI:88562]	-
ENSMUSG00000008348	12369.8	-1.02528	0.25845	-3.96702	7.27775e-05	0.00284163	Ubc	5	125385965	125390202	-	2893	protein_coding	ubiquitin C [Source:MGI Symbol;Acc:MGI:98889]	-
ENSMUSG00000008540	76.7605	-2.86647	0.679737	-4.21703	2.47544e-05	0.00118133	Mgst1	6	138140316	138156755	+	2013	protein_coding	microsomal glutathione S-transferase 1 [Source:MGI Symbol;Acc:MGI:1913850]	-
ENSMUSG00000008734	281.996	-1.5006	0.300079	-5.0007	5.7122e-07	5.09447e-05	Gprc5b	7	118972047	118995211	-	4630	protein_coding	G protein-coupled receptor, family C, group 5, member B [Source:MGI Symbol;Acc:MGI:1927596]	-
ENSMUSG00000008855	1565.26	-1.15027	0.237725	-4.83866	1.30716e-06	0.000103064	Hdac5	11	102194432	102230166	-	8780	protein_coding	histone deacetylase 5 [Source:MGI Symbol;Acc:MGI:1333784]	-
ENSMUSG00000008999	777.975	1.64981	0.29617	5.57048	2.54038e-08	3.70193e-06	Bmp7	2	172868012	172940321	-	4019	protein_coding	bone morphogenetic protein 7 [Source:MGI Symbol;Acc:MGI:103302]	-
ENSMUSG00000009471	80.4959	-2.15286	0.705772	-3.05035	0.00228571	0.0373733	Myod1	7	46376474	46379099	+	1861	protein_coding	myogenic differentiation 1 [Source:MGI Symbol;Acc:MGI:97275]	bHLH
ENSMUSG00000010663	800.028	1.06692	0.270175	3.949	7.84788e-05	0.00298412	Fads1	19	10182888	10196870	+	3456	protein_coding	fatty acid desaturase 1 [Source:MGI Symbol;Acc:MGI:1923517]	-
ENSMUSG00000011008	640.782	-1.84262	0.377872	-4.87631	1.08087e-06	8.67369e-05	Mcoln2	3	146149833	146195513	+	3288	protein_coding	mucolipin 2 [Source:MGI Symbol;Acc:MGI:1915529]	-
ENSMUSG00000011171	42.1033	-2.00509	0.546916	-3.66618	0.000246201	0.0071372	Vipr2	12	116077726	116146261	+	4463	protein_coding	vasoactive intestinal peptide receptor 2 [Source:MGI Symbol;Acc:MGI:107166]	-
ENSMUSG00000012889	38.8524	2.38893	0.605184	3.94744	7.89921e-05	0.00298412	Podnl1	8	84125989	84132527	+	3549	protein_coding	podocan-like 1 [Source:MGI Symbol;Acc:MGI:2685352]	-
ENSMUSG00000013089	660.9	-1.39805	0.264104	-5.29355	1.19963e-07	1.42737e-05	Etv5	16	22381309	22439719	-	4103	protein_coding	ets variant 5 [Source:MGI Symbol;Acc:MGI:1096867]	ETS
ENSMUSG00000014077	2314.65	-1.30787	0.235538	-5.55268	2.81329e-08	4.06334e-06	Chp1	2	119547697	119587027	+	3499	protein_coding	calcineurin-like EF hand protein 1 [Source:MGI Symbol;Acc:MGI:1927185]	-
ENSMUSG00000014198	27.223	-2.59533	0.804367	-3.22655	0.00125293	0.0244607	Zfp385c	11	100627543	100692455	-	3101	protein_coding	zinc finger protein 385C [Source:MGI Symbol;Acc:MGI:3608347]	-
ENSMUSG00000014846	240.458	-1.48034	0.393438	-3.76257	0.000168174	0.00541375	Tppp3	8	105467493	105471526	-	1848	protein_coding	tubulin polymerization-promoting protein family member 3 [Source:MGI Symbol;Acc:MGI:1915221]	-
ENSMUSG00000015312	14840.3	-1.24302	0.379875	-3.27218	0.00106721	0.0217281	Gadd45b	10	80930073	80932204	+	1589	protein_coding	growth arrest and DNA-damage-inducible 45 beta [Source:MGI Symbol;Acc:MGI:107776]	-
ENSMUSG00000015597	369.668	1.06233	0.357129	2.97465	0.00293325	0.0441231	Zfp318	17	46383731	46420920	+	13804	protein_coding	zinc finger protein 318 [Source:MGI Symbol;Acc:MGI:1889348]	-
ENSMUSG00000015766	2044.71	-1.54284	0.272895	-5.65361	1.57114e-08	2.46266e-06	Eps8	6	137477245	137654876	-	12355	protein_coding	epidermal growth factor receptor pathway substrate 8 [Source:MGI Symbol;Acc:MGI:104684]	-
ENSMUSG00000015880	25.4878	2.28867	0.781225	2.9296	0.00339403	0.0486038	Ncapg	5	45669919	45700546	+	7066	protein_coding	non-SMC condensin I complex, subunit G [Source:MGI Symbol;Acc:MGI:1930197]	-
ENSMUSG00000015882	147.388	1.77155	0.491464	3.60463	0.000312601	0.00867681	Lcorl	5	45697181	45857615	-	18855	protein_coding	ligand dependent nuclear receptor corepressor-like [Source:MGI Symbol;Acc:MGI:2651932]	HTH
ENSMUSG00000015970	67.1526	-1.84649	0.458223	-4.02967	5.58549e-05	0.00230204	Chdh	14	30009023	30040527	+	6217	protein_coding	choline dehydrogenase [Source:MGI Symbol;Acc:MGI:1860776]	-
ENSMUSG00000016128	2363.49	-1.19502	0.305221	-3.91526	9.03085e-05	0.0032537	Stard13	5	151037510	151233836	-	8594	protein_coding	StAR-related lipid transfer (START) domain containing 13 [Source:MGI Symbol;Acc:MGI:2385331]	-
ENSMUSG00000016194	95.9489	-2.29914	0.600552	-3.82837	0.000128993	0.00434082	Hsd11b1	1	193221634	193264075	-	4251	protein_coding	hydroxysteroid 11-beta dehydrogenase 1 [Source:MGI Symbol;Acc:MGI:103562]	-
ENSMUSG00000016239	219.582	-1.65524	0.309248	-5.35246	8.67647e-08	1.0893e-05	Lonrf3	X	36328353	36362341	+	3812	protein_coding	LON peptidase N-terminal domain and ring finger 3 [Source:MGI Symbol;Acc:MGI:1921615]	-
ENSMUSG00000016520	317.684	1.03041	0.317809	3.24223	0.00118598	0.0236341	Lnx2	5	147016655	147076586	-	4557	protein_coding	ligand of numb-protein X 2 [Source:MGI Symbol;Acc:MGI:2155959]	-
ENSMUSG00000016758	19.3384	-3.65191	0.971027	-3.76087	0.000169321	0.00542923	Bik	15	83526862	83544634	+	1591	protein_coding	BCL2-interacting killer [Source:MGI Symbol;Acc:MGI:1206591]	-
ENSMUSG00000017493	1024.94	-1.2571	0.428786	-2.93177	0.00337041	0.0485505	Igfbp4	11	99041244	99054392	+	4416	protein_coding	insulin-like growth factor binding protein 4 [Source:MGI Symbol;Acc:MGI:96439]	-
ENSMUSG00000017639	4366.37	-1.09775	0.270911	-4.05205	5.077e-05	0.00212222	Rab11fip4	11	79591212	79698023	+	7451	protein_coding	RAB11 family interacting protein 4 (class II) [Source:MGI Symbol;Acc:MGI:2442920]	-
ENSMUSG00000017652	95.317	1.60638	0.406714	3.94965	7.82642e-05	0.00298412	Cd40	2	165055627	165072948	+	3406	protein_coding	CD40 antigen [Source:MGI Symbol;Acc:MGI:88336]	-
ENSMUSG00000017677	6256.05	-1.04168	0.289589	-3.59711	0.000321768	0.00890098	Wsb1	11	79239372	79254671	-	3987	protein_coding	WD repeat and SOCS box-containing 1 [Source:MGI Symbol;Acc:MGI:1926139]	-
ENSMUSG00000017756	300.955	1.14193	0.337083	3.38769	0.000704837	0.0156087	Slc12a7	13	73733094	73816754	+	12669	protein_coding	solute carrier family 12, member 7 [Source:MGI Symbol;Acc:MGI:1342283]	-
ENSMUSG00000017897	115.505	-1.51152	0.385436	-3.92158	8.79705e-05	0.0031977	Eya2	2	165595032	165771727	+	2963	protein_coding	EYA transcriptional coactivator and phosphatase 2 [Source:MGI Symbol;Acc:MGI:109341]	-
ENSMUSG00000017969	872.503	-2.07863	0.328546	-6.32677	2.50348e-10	7.04471e-08	Ptgis	2	167191805	167240604	-	2567	protein_coding	prostaglandin I2 (prostacyclin) synthase [Source:MGI Symbol;Acc:MGI:1097156]	-
ENSMUSG00000018339	11009	-1.16891	0.235745	-4.95836	7.10898e-07	6.05313e-05	Gpx3	11	54902453	54910377	+	1813	protein_coding	glutathione peroxidase 3 [Source:MGI Symbol;Acc:MGI:105102]	-
ENSMUSG00000018427	231.371	-1.76504	0.342599	-5.15192	2.57831e-07	2.72142e-05	Ypel2	11	86936425	86993707	-	4847	protein_coding	yippee like 2 [Source:MGI Symbol;Acc:MGI:1925114]	-
ENSMUSG00000018648	523.455	-1.38097	0.339374	-4.06917	4.71807e-05	0.00202513	Dusp14	11	84048041	84069261	-	1945	protein_coding	dual specificity phosphatase 14 [Source:MGI Symbol;Acc:MGI:1927168]	-
ENSMUSG00000018707	4933.32	1.06192	0.347688	3.05422	0.00225644	0.0371994	Dync1h1	12	110601452	110666945	+	15658	protein_coding	dynein cytoplasmic 1 heavy chain 1 [Source:MGI Symbol;Acc:MGI:103147]	-
ENSMUSG00000018774	1029.5	-1.03149	0.291715	-3.53595	0.000406307	0.0105595	Cd68	11	69664213	69666153	-	1257	protein_coding	CD68 antigen [Source:MGI Symbol;Acc:MGI:88342]	-
ENSMUSG00000018819	2325.79	-1.20771	0.235272	-5.13323	2.84804e-07	2.94196e-05	Lsp1	7	142460809	142494867	+	5174	protein_coding	lymphocyte specific 1 [Source:MGI Symbol;Acc:MGI:96832]	-
ENSMUSG00000018822	66.7313	2.59174	0.700722	3.69867	0.000216735	0.00647402	Sfrp5	19	42197971	42202252	-	1900	protein_coding	secreted frizzled-related sequence protein 5 [Source:MGI Symbol;Acc:MGI:1860298]	-
ENSMUSG00000018930	23.4603	-4.10347	1.17472	-3.49314	0.000477377	0.0117693	Ccl4	11	83662584	83664683	+	660	protein_coding	chemokine (C-C motif) ligand 4 [Source:MGI Symbol;Acc:MGI:98261]	-
ENSMUSG00000019088	85.1898	-1.68253	0.503079	-3.34447	0.000824393	0.0178684	Dnase1l1	X	74273217	74282337	-	2121	protein_coding	deoxyribonuclease 1-like 1 [Source:MGI Symbol;Acc:MGI:109628]	-
ENSMUSG00000019139	685.535	-1.097	0.310656	-3.53124	0.000413612	0.0107322	Isyna1	8	70594373	70597290	+	2436	protein_coding	myo-inositol 1-phosphate synthase A1 [Source:MGI Symbol;Acc:MGI:1919030]	-
ENSMUSG00000019872	593.929	-1.87642	0.380569	-4.93057	8.19899e-07	6.82733e-05	Smpdl3a	10	57794335	57811830	+	2065	protein_coding	sphingomyelin phosphodiesterase, acid-like 3A [Source:MGI Symbol;Acc:MGI:1931437]	-
ENSMUSG00000019891	109.697	1.51008	0.436134	3.46243	0.000535316	0.0128107	Dcbld1	10	52233619	52321378	+	7282	protein_coding	discoidin, CUB and LCCL domain containing 1 [Source:MGI Symbol;Acc:MGI:1913936]	-
ENSMUSG00000019932	78.9679	-2.12451	0.683222	-3.10954	0.00187377	0.0326032	Kera	10	97606879	97613692	+	2280	protein_coding	keratocan [Source:MGI Symbol;Acc:MGI:1202398]	-
ENSMUSG00000019942	62.1196	1.6727	0.55011	3.04066	0.00236064	0.0381277	Cdk1	10	69335146	69352938	-	4934	protein_coding	cyclin-dependent kinase 1 [Source:MGI Symbol;Acc:MGI:88351]	-
ENSMUSG00000019947	1099.53	-1.1104	0.282101	-3.93616	8.27967e-05	0.00308522	Arid5b	10	68092520	68278740	-	10060	protein_coding	AT rich interactive domain 5B (MRF1-like) [Source:MGI Symbol;Acc:MGI:2175912]	ARID
ENSMUSG00000019996	171.204	-1.18895	0.372943	-3.18801	0.00143254	0.0271235	Map7	10	20148471	20281590	+	7935	protein_coding	microtubule-associated protein 7 [Source:MGI Symbol;Acc:MGI:1328328]	-
ENSMUSG00000020000	2126.7	1.18054	0.364626	3.23768	0.00120507	0.02384	Moxd1	10	24223517	24302790	+	3198	protein_coding	monooxygenase, DBH-like 1 [Source:MGI Symbol;Acc:MGI:1921582]	-
ENSMUSG00000020077	962.817	-1.79537	0.268688	-6.682	2.357e-11	8.54858e-09	Srgn	10	62493833	62527451	-	2196	protein_coding	serglycin [Source:MGI Symbol;Acc:MGI:97756]	-
ENSMUSG00000020089	3043.17	-1.69261	0.352343	-4.80387	1.55629e-06	0.000119812	Ppa1	10	61648552	61674168	+	2902	protein_coding	pyrophosphatase (inorganic) 1 [Source:MGI Symbol;Acc:MGI:97831]	-
ENSMUSG00000020123	760.098	-1.40647	0.251547	-5.59127	2.25409e-08	3.34445e-06	Avpr1a	10	122448499	122453452	+	2670	protein_coding	arginine vasopressin receptor 1A [Source:MGI Symbol;Acc:MGI:1859216]	-
ENSMUSG00000020183	1385.2	-1.56375	0.291604	-5.36259	8.20357e-08	1.03791e-05	Cpm	10	117629500	117687352	+	5964	protein_coding	carboxypeptidase M [Source:MGI Symbol;Acc:MGI:1917824]	-
ENSMUSG00000020186	250.056	-1.58026	0.308771	-5.1179	3.08954e-07	3.15152e-05	Csrp2	10	110919789	110939622	+	2171	protein_coding	cysteine and glycine-rich protein 2 [Source:MGI Symbol;Acc:MGI:1202907]	-
ENSMUSG00000020190	1661.15	-1.41181	0.337255	-4.18619	2.83682e-05	0.00132285	Mknk2	10	80665327	80678112	-	3892	protein_coding	MAP kinase-interacting serine/threonine kinase 2 [Source:MGI Symbol;Acc:MGI:894279]	-
ENSMUSG00000020218	6005.07	-2.82308	0.351762	-8.02553	1.01087e-15	1.26911e-12	Wif1	10	121033960	121100650	+	2427	protein_coding	Wnt inhibitory factor 1 [Source:MGI Symbol;Acc:MGI:1344332]	-
ENSMUSG00000020227	611.994	-1.18972	0.399459	-2.97834	0.00289819	0.0437975	Irak3	10	120141648	120202130	-	3676	protein_coding	interleukin-1 receptor-associated kinase 3 [Source:MGI Symbol;Acc:MGI:1921164]	-
ENSMUSG00000020253	246.421	-1.35948	0.403159	-3.37206	0.000746082	0.0164307	Ppm1m	9	106194947	106199746	-	2710	protein_coding	protein phosphatase 1M [Source:MGI Symbol;Acc:MGI:1915155]	-
ENSMUSG00000020263	580.307	-1.01307	0.320843	-3.15754	0.00159104	0.0292354	Appl2	10	83600033	83648738	-	5949	protein_coding	adaptor protein, phosphotyrosine interaction, PH domain and leucine zipper containing 2 [Source:MGI Symbol;Acc:MGI:2384914]	-
ENSMUSG00000020272	1489.83	1.0788	0.270605	3.98661	6.70255e-05	0.00266161	Stk10	11	32533305	32624587	+	5187	protein_coding	serine/threonine kinase 10 [Source:MGI Symbol;Acc:MGI:1099439]	-
ENSMUSG00000020328	497.859	1.08722	0.271758	4.00069	6.31578e-05	0.00255148	Nudcd2	11	40733667	40740046	+	2054	protein_coding	NudC domain containing 2 [Source:MGI Symbol;Acc:MGI:1277103]	-
ENSMUSG00000020330	33.3271	2.6928	0.874949	3.07766	0.00208632	0.0352493	Hmmr	11	40701395	40733422	-	5431	protein_coding	hyaluronan mediated motility receptor (RHAMM) [Source:MGI Symbol;Acc:MGI:104667]	-
ENSMUSG00000020340	1327.49	1.84452	0.304333	6.06085	1.35402e-09	2.91499e-07	Cyfip2	11	46193850	46312859	-	7103	protein_coding	cytoplasmic FMR1 interacting protein 2 [Source:MGI Symbol;Acc:MGI:1924134]	-
ENSMUSG00000020395	24.9932	2.40108	0.761877	3.15153	0.00162418	0.0295701	Itk	11	46325150	46389515	-	5354	protein_coding	IL2 inducible T cell kinase [Source:MGI Symbol;Acc:MGI:96621]	-
ENSMUSG00000020432	137.148	-2.02519	0.516324	-3.92232	8.77001e-05	0.00319499	Tcn2	11	3917192	3932159	-	2178	protein_coding	transcobalamin 2 [Source:MGI Symbol;Acc:MGI:98534]	-
ENSMUSG00000020435	158.046	-1.40174	0.324669	-4.31744	1.57848e-05	0.000820459	Osbp2	11	3703731	3863903	-	6361	protein_coding	oxysterol binding protein 2 [Source:MGI Symbol;Acc:MGI:1921559]	-
ENSMUSG00000020532	865.619	1.14928	0.389575	2.95009	0.00317681	0.0466265	Acaca	11	84129672	84401651	+	17074	protein_coding	acetyl-Coenzyme A carboxylase alpha [Source:MGI Symbol;Acc:MGI:108451]	-
ENSMUSG00000020577	418.496	-2.42616	0.323121	-7.50852	5.97998e-14	4.87996e-11	Tspan13	12	36014557	36042500	-	2474	protein_coding	tetraspanin 13 [Source:MGI Symbol;Acc:MGI:1913359]	-
ENSMUSG00000020604	62.5459	-1.73767	0.582257	-2.98437	0.0028416	0.043142	Arsg	11	109473374	109573330	+	3906	protein_coding	arylsulfatase G [Source:MGI Symbol;Acc:MGI:1921258]	-
ENSMUSG00000020627	118.192	-1.12012	0.383666	-2.91952	0.00350566	0.0499266	Klhl29	12	5077472	5375682	-	7041	protein_coding	kelch-like 29 [Source:MGI Symbol;Acc:MGI:2683857]	-
ENSMUSG00000020676	13.6578	-4.8286	1.49597	-3.22773	0.00124777	0.0244184	Ccl11	11	82057823	82062955	+	1082	protein_coding	chemokine (C-C motif) ligand 11 [Source:MGI Symbol;Acc:MGI:103576]	-
ENSMUSG00000020684	26.1817	-3.41719	0.994983	-3.43442	0.000593829	0.0138258	Rasl10b	11	83409137	83421039	+	4010	protein_coding	RAS-like, family 10, member B [Source:MGI Symbol;Acc:MGI:2685575]	-
ENSMUSG00000020695	1558.61	-1.51681	0.248204	-6.11113	9.89266e-10	2.37438e-07	Mrc2	11	105292643	105351139	+	6674	protein_coding	mannose receptor, C type 2 [Source:MGI Symbol;Acc:MGI:107818]	-
ENSMUSG00000020805	179.232	1.31468	0.333208	3.94552	7.96261e-05	0.00299442	Slc13a5	11	72241989	72267222	-	4940	protein_coding	solute carrier family 13 (sodium-dependent citrate transporter), member 5 [Source:MGI Symbol;Acc:MGI:3037150]	-
ENSMUSG00000020814	329.4	-1.15395	0.34235	-3.37068	0.000749822	0.0164617	Mxra7	11	116803062	116828046	-	2391	protein_coding	matrix-remodelling associated 7 [Source:MGI Symbol;Acc:MGI:1914872]	-
ENSMUSG00000020889	12885.7	-1.30241	0.316404	-4.11631	3.84991e-05	0.00169823	Nr1d1	11	98767932	98775333	-	3077	protein_coding	nuclear receptor subfamily 1, group D, member 1 [Source:MGI Symbol;Acc:MGI:2444210]	THR-like
ENSMUSG00000020893	3347.53	-1.34342	0.362679	-3.70415	0.000212099	0.00636336	Per1	11	69095217	69109960	+	5631	protein_coding	period circadian clock 1 [Source:MGI Symbol;Acc:MGI:1098283]	-
ENSMUSG00000020900	1580.78	1.01664	0.28878	3.52046	0.000430798	0.0109178	Myh10	11	68691559	68816632	+	10458	protein_coding	myosin, heavy polypeptide 10, non-muscle [Source:MGI Symbol;Acc:MGI:1930780]	-
ENSMUSG00000020914	169.822	2.23854	0.491379	4.55563	5.22282e-06	0.000321667	Top2a	11	98992943	99024189	-	9013	protein_coding	topoisomerase (DNA) II alpha [Source:MGI Symbol;Acc:MGI:98790]	-
ENSMUSG00000020919	699.059	-1.13638	0.259019	-4.38724	1.14797e-05	0.000626624	Stat5b	11	100780731	100850724	-	5539	protein_coding	signal transducer and activator of transcription 5B [Source:MGI Symbol;Acc:MGI:103035]	STAT
ENSMUSG00000020937	149.334	-1.76968	0.429439	-4.12091	3.77382e-05	0.00167704	Plcd3	11	103070304	103101658	-	3393	protein_coding	phospholipase C, delta 3 [Source:MGI Symbol;Acc:MGI:107451]	-
ENSMUSG00000021068	648.183	1.29502	0.335645	3.85831	0.000114174	0.00393129	Nin	12	70011435	70113717	-	17005	protein_coding	ninein [Source:MGI Symbol;Acc:MGI:105108]	-
ENSMUSG00000021091	3302.4	-1.63816	0.249919	-6.55477	5.57288e-11	1.74913e-08	Serpina3n	12	104406729	104414329	+	2064	protein_coding	serine (or cysteine) peptidase inhibitor, clade A, member 3N [Source:MGI Symbol;Acc:MGI:105045]	-
ENSMUSG00000021097	394.518	-1.59458	0.30908	-5.15912	2.4811e-07	2.66402e-05	Clmn	12	104763117	104865076	-	12409	protein_coding	calmin [Source:MGI Symbol;Acc:MGI:2136957]	-
ENSMUSG00000021127	1247.46	-1.15751	0.230589	-5.01981	5.17223e-07	4.71598e-05	Zfp36l1	12	80107754	80113013	-	2990	protein_coding	zinc finger protein 36, C3H type-like 1 [Source:MGI Symbol;Acc:MGI:107946]	-
ENSMUSG00000021136	465.775	1.31212	0.396018	3.31328	0.000922099	0.0194943	Smoc1	12	81026808	81186414	+	3496	protein_coding	SPARC related modular calcium binding 1 [Source:MGI Symbol;Acc:MGI:1929878]	-
ENSMUSG00000021180	312.137	-1.31671	0.324282	-4.0604	4.89895e-05	0.0020748	Rps6ka5	12	100548439	100726983	-	11932	protein_coding	ribosomal protein S6 kinase, polypeptide 5 [Source:MGI Symbol;Acc:MGI:1920336]	-
ENSMUSG00000021250	3315.81	-1.35887	0.347245	-3.91328	9.105e-05	0.00327319	Fos	12	85473890	85477273	+	2352	protein_coding	FBJ osteosarcoma oncogene [Source:MGI Symbol;Acc:MGI:95574]	TF_bZIP
ENSMUSG00000021253	300.367	-1.0429	0.274949	-3.79309	0.000148784	0.0048566	Tgfb3	12	86056745	86079041	-	3383	protein_coding	transforming growth factor, beta 3 [Source:MGI Symbol;Acc:MGI:98727]	-
ENSMUSG00000021306	257.909	1.33209	0.31563	4.22043	2.43837e-05	0.00116706	Gpr137b	13	13357620	13394014	-	5026	protein_coding	G protein-coupled receptor 137B [Source:MGI Symbol;Acc:MGI:1891463]	-
ENSMUSG00000021360	927.036	1.85868	0.276368	6.72536	1.75159e-11	6.64829e-09	Gcnt2	13	40859754	40960892	+	7051	protein_coding	glucosaminyl (N-acetyl) transferase 2, I-branching enzyme [Source:MGI Symbol;Acc:MGI:1100870]	-
ENSMUSG00000021460	243.358	-1.14907	0.364627	-3.15135	0.00162517	0.0295701	Auh	13	52835119	52929681	-	9580	protein_coding	AU RNA binding protein/enoyl-coenzyme A hydratase [Source:MGI Symbol;Acc:MGI:1338011]	-
ENSMUSG00000021466	646.243	1.14729	0.358482	3.20042	0.00137229	0.026257	Ptch1	13	63508328	63573598	-	14185	protein_coding	patched 1 [Source:MGI Symbol;Acc:MGI:105373]	-
ENSMUSG00000021469	96.3357	1.8619	0.479418	3.88367	0.000102891	0.00358822	Msx2	13	53466884	53473074	-	3279	protein_coding	msh homeobox 2 [Source:MGI Symbol;Acc:MGI:97169]	Homeobox
ENSMUSG00000021508	1816.02	-1.0641	0.250904	-4.24107	2.22454e-05	0.00107735	Cxcl14	13	56288643	56296551	-	1827	protein_coding	chemokine (C-X-C motif) ligand 14 [Source:MGI Symbol;Acc:MGI:1888514]	-
ENSMUSG00000021569	76.7925	2.56559	0.481977	5.32307	1.02031e-07	1.25207e-05	Trip13	13	73911347	73937784	-	3472	protein_coding	thyroid hormone receptor interactor 13 [Source:MGI Symbol;Acc:MGI:1916966]	-
ENSMUSG00000021596	12.2433	-6.14187	1.70244	-3.60769	0.000308934	0.00863375	Mctp1	13	76384535	77031810	+	8193	protein_coding	multiple C2 domains, transmembrane 1 [Source:MGI Symbol;Acc:MGI:1926021]	-
ENSMUSG00000021665	254.9	-1.23825	0.3457	-3.58186	0.000341155	0.00932663	Hexb	13	97176331	97198357	-	1906	protein_coding	hexosaminidase B [Source:MGI Symbol;Acc:MGI:96074]	-
ENSMUSG00000021670	3064.25	1.01633	0.254848	3.98799	6.66364e-05	0.00265506	Hmgcr	13	96648967	96670936	-	7275	protein_coding	3-hydroxy-3-methylglutaryl-Coenzyme A reductase [Source:MGI Symbol;Acc:MGI:96159]	-
ENSMUSG00000021684	25.4434	2.35556	0.732562	3.21551	0.00130211	0.0252997	Pde8b	13	95024454	95250336	-	5879	protein_coding	phosphodiesterase 8B [Source:MGI Symbol;Acc:MGI:2443999]	-
ENSMUSG00000021702	3184.57	-1.77454	0.501414	-3.53907	0.000401543	0.0105194	Thbs4	13	92751590	92794818	-	3289	protein_coding	thrombospondin 4 [Source:MGI Symbol;Acc:MGI:1101779]	-
ENSMUSG00000021750	24.0788	-4.16066	0.944901	-4.40328	1.06628e-05	0.000587744	Fam107a	14	8296274	8318023	-	3870	protein_coding	family with sequence similarity 107, member A [Source:MGI Symbol;Acc:MGI:3041256]	-
ENSMUSG00000021806	1903.75	1.21437	0.260745	4.65732	3.20351e-06	0.000217852	Nid2	14	19751265	19811787	+	5174	protein_coding	nidogen 2 [Source:MGI Symbol;Acc:MGI:1298229]	-
ENSMUSG00000021895	714.416	-1.34587	0.234506	-5.73915	9.51521e-09	1.60101e-06	Arhgef3	14	27114899	27403911	+	4527	protein_coding	Rho guanine nucleotide exchange factor (GEF) 3 [Source:MGI Symbol;Acc:MGI:1918954]	-
ENSMUSG00000021903	514.828	-1.8771	0.354691	-5.2922	1.20855e-07	1.42737e-05	Galnt15	14	32028989	32062197	+	6326	protein_coding	polypeptide N-acetylgalactosaminyltransferase 15 [Source:MGI Symbol;Acc:MGI:1926004]	-
ENSMUSG00000021939	10682.6	-1.04945	0.261849	-4.00785	6.12733e-05	0.00248149	Ctsb	14	63122462	63145923	+	6051	protein_coding	cathepsin B [Source:MGI Symbol;Acc:MGI:88561]	-
ENSMUSG00000021947	104.738	-1.39129	0.375959	-3.70063	0.000215062	0.00644041	Cryl1	14	57274993	57398529	-	2178	protein_coding	crystallin, lambda 1 [Source:MGI Symbol;Acc:MGI:1915881]	-
ENSMUSG00000022010	20980	-1.58078	0.282692	-5.59188	2.24621e-08	3.34445e-06	Tsc22d1	14	76414961	76507765	+	8994	protein_coding	TSC22 domain family, member 1 [Source:MGI Symbol;Acc:MGI:109127]	TSC22
ENSMUSG00000022015	196.578	1.40744	0.377387	3.72944	0.000191906	0.00588741	Tnfsf11	14	78277445	78308043	-	2236	protein_coding	tumor necrosis factor (ligand) superfamily, member 11 [Source:MGI Symbol;Acc:MGI:1100089]	-
ENSMUSG00000022021	40.8249	1.96687	0.576676	3.41071	0.000647938	0.0147696	Diaph3	14	86655367	87141235	-	5569	protein_coding	diaphanous related formin 3 [Source:MGI Symbol;Acc:MGI:1927222]	-
ENSMUSG00000022032	1187.71	1.59753	0.418919	3.81347	0.00013703	0.00455491	Scara5	14	65666403	65764826	+	6093	protein_coding	scavenger receptor class A, member 5 [Source:MGI Symbol;Acc:MGI:1918395]	-
ENSMUSG00000022033	27.1347	2.54424	0.841558	3.02326	0.00250071	0.0396529	Pbk	14	65805837	65817822	+	1791	protein_coding	PDZ binding kinase [Source:MGI Symbol;Acc:MGI:1289156]	-
ENSMUSG00000022037	72012.8	-2.0067	0.270752	-7.41158	1.24803e-13	9.25871e-11	Clu	14	65968483	65981547	+	3437	protein_coding	clusterin [Source:MGI Symbol;Acc:MGI:88423]	-
ENSMUSG00000022040	78.2502	2.08642	0.453654	4.59915	4.2421e-06	0.000274743	Ephx2	14	66084374	66124500	-	2484	protein_coding	epoxide hydrolase 2, cytoplasmic [Source:MGI Symbol;Acc:MGI:99500]	-
ENSMUSG00000022108	3550.39	-1.1137	0.292354	-3.8094	0.000139305	0.00461175	Itm2b	14	73362226	73385289	-	2732	protein_coding	integral membrane protein 2B [Source:MGI Symbol;Acc:MGI:1309517]	-
ENSMUSG00000022197	555.558	-1.23445	0.245433	-5.02967	4.91319e-07	4.58218e-05	Pdzd2	15	12359711	12739924	-	18419	protein_coding	PDZ domain containing 2 [Source:MGI Symbol;Acc:MGI:1922394]	-
ENSMUSG00000022199	282.637	-1.82954	0.455056	-4.02048	5.80788e-05	0.0023747	Slc22a17	14	54906304	54913132	-	4517	protein_coding	solute carrier family 22 (organic cation transporter), member 17 [Source:MGI Symbol;Acc:MGI:1926225]	-
ENSMUSG00000022218	239.582	1.9762	0.383058	5.15901	2.48265e-07	2.66402e-05	Tgm1	14	55700009	55713926	-	3162	protein_coding	transglutaminase 1, K polypeptide [Source:MGI Symbol;Acc:MGI:98730]	-
ENSMUSG00000022246	2198.17	1.31743	0.316264	4.1656	3.10538e-05	0.00143776	Rai14	15	10568969	10714624	-	8462	protein_coding	retinoic acid induced 14 [Source:MGI Symbol;Acc:MGI:1922896]	-
ENSMUSG00000022353	192.9	1.2988	0.336181	3.86339	0.000111823	0.00388312	Mtss1	15	58941234	59082005	-	11345	protein_coding	metastasis suppressor 1 [Source:MGI Symbol;Acc:MGI:2384818]	-
ENSMUSG00000022464	186.946	1.51342	0.439011	3.44733	0.000566155	0.013371	Slc38a4	15	96994820	97055956	-	4261	protein_coding	solute carrier family 38, member 4 [Source:MGI Symbol;Acc:MGI:1916604]	-
ENSMUSG00000022468	48.5683	-2.83626	0.920402	-3.08155	0.00205928	0.0348285	Endou	15	97711015	97731339	-	2745	protein_coding	endonuclease, polyU-specific [Source:MGI Symbol;Acc:MGI:97746]	-
ENSMUSG00000022469	325.334	-2.03779	0.339252	-6.00672	1.89315e-09	3.91116e-07	Rapgef3	15	97744770	97767972	-	6336	protein_coding	Rap guanine nucleotide exchange factor (GEF) 3 [Source:MGI Symbol;Acc:MGI:2441741]	-
ENSMUSG00000022488	221.19	-2.46032	0.45538	-5.40278	6.56145e-08	8.61624e-06	Nckap1l	15	103453794	103498810	+	5935	protein_coding	NCK associated protein 1 like [Source:MGI Symbol;Acc:MGI:1926063]	-
ENSMUSG00000022508	992.567	-1.04331	0.273369	-3.81651	0.000135353	0.00451759	Bcl6	16	23965052	23988852	-	6700	protein_coding	B cell leukemia/lymphoma 6 [Source:MGI Symbol;Acc:MGI:107187]	ZBTB
ENSMUSG00000022514	407.614	1.00411	0.291309	3.44687	0.000567111	0.013371	Il1rap	16	26581704	26730117	+	11360	protein_coding	interleukin 1 receptor accessory protein [Source:MGI Symbol;Acc:MGI:104975]	-
ENSMUSG00000022562	269.721	-1.63895	0.361995	-4.52755	5.96721e-06	0.000360206	Oplah	15	76296601	76328015	-	5837	protein_coding	5-oxoprolinase (ATP-hydrolysing) [Source:MGI Symbol;Acc:MGI:1922725]	-
ENSMUSG00000022564	1654.2	-1.56395	0.362057	-4.31963	1.56289e-05	0.000814951	Grina	15	76246764	76249904	+	2067	protein_coding	glutamate receptor, ionotropic, N-methyl D-aspartate-associated protein 1 (glutamate binding) [Source:MGI Symbol;Acc:MGI:1913418]	-
ENSMUSG00000022575	82.9312	-1.80581	0.55247	-3.26861	0.00108079	0.0218581	Gsdmd	15	75862327	75867408	+	2377	protein_coding	gasdermin D [Source:MGI Symbol;Acc:MGI:1916396]	-
ENSMUSG00000022587	351.137	-2.29641	0.451447	-5.08676	3.64223e-07	3.64692e-05	Ly6e	15	74955051	74959905	+	3784	protein_coding	lymphocyte antigen 6 complex, locus E [Source:MGI Symbol;Acc:MGI:106651]	-
ENSMUSG00000022610	78.9439	-1.91024	0.602498	-3.17054	0.00152157	0.0283488	Mapk12	15	89130584	89140703	-	3805	protein_coding	mitogen-activated protein kinase 12 [Source:MGI Symbol;Acc:MGI:1353438]	-
ENSMUSG00000022661	949.043	-1.74818	0.276606	-6.32009	2.61407e-10	7.23124e-08	Cd200	16	45382135	45409053	-	3321	protein_coding	CD200 antigen [Source:MGI Symbol;Acc:MGI:1196990]	-
ENSMUSG00000022687	969.568	-1.05179	0.228848	-4.59603	4.3061e-06	0.000277786	Boc	16	44485049	44558897	-	4451	protein_coding	biregional cell adhesion molecule-related/down-regulated by oncogenes (Cdon) binding protein [Source:MGI Symbol;Acc:MGI:2151153]	-
ENSMUSG00000022848	1290.29	-1.13938	0.242307	-4.70223	2.57331e-06	0.000186663	Dirc2	16	35694062	35769356	-	5395	protein_coding	disrupted in renal carcinoma 2 (human) [Source:MGI Symbol;Acc:MGI:2387188]	-
ENSMUSG00000022860	13.0173	-4.75678	1.49961	-3.17202	0.00151385	0.0282695	Chodl	16	78930948	78951733	+	5491	protein_coding	chondrolectin [Source:MGI Symbol;Acc:MGI:2179069]	-
ENSMUSG00000022871	44.4335	-3.4683	0.838508	-4.13628	3.52983e-05	0.0015827	Fetub	16	22918334	22939778	+	1962	protein_coding	fetuin beta [Source:MGI Symbol;Acc:MGI:1890221]	-
ENSMUSG00000022951	16245.2	-1.2194	0.376276	-3.24071	0.00119231	0.0237064	Rcan1	16	92391953	92470867	-	3085	protein_coding	regulator of calcineurin 1 [Source:MGI Symbol;Acc:MGI:1890564]	-
ENSMUSG00000023008	1947.32	-1.07825	0.272884	-3.95132	7.77208e-05	0.00297765	Fmnl3	15	99317225	99370482	-	5021	protein_coding	formin-like 3 [Source:MGI Symbol;Acc:MGI:109569]	-
ENSMUSG00000023034	3328.56	-1.49444	0.346933	-4.30758	1.65047e-05	0.000852447	Nr4a1	15	101254269	101274795	+	3509	protein_coding	nuclear receptor subfamily 4, group A, member 1 [Source:MGI Symbol;Acc:MGI:1352454]	NGFIB-like
ENSMUSG00000023046	728.938	-1.67693	0.316468	-5.2989	1.16501e-07	1.3981e-05	Igfbp6	15	102144362	102149511	+	1112	protein_coding	insulin-like growth factor binding protein 6 [Source:MGI Symbol;Acc:MGI:96441]	-
ENSMUSG00000023092	549.282	-1.01877	0.299544	-3.40106	0.000671255	0.0150903	Fhl1	X	56731787	56793346	+	3714	protein_coding	four and a half LIM domains 1 [Source:MGI Symbol;Acc:MGI:1298387]	-
ENSMUSG00000023106	3427	1.13223	0.240397	4.70981	2.47942e-06	0.000182282	Denr	5	123907175	123928835	+	6094	protein_coding	density-regulated protein [Source:MGI Symbol;Acc:MGI:1915434]	-
ENSMUSG00000023224	321.115	-1.57986	0.39199	-4.03037	5.56893e-05	0.00230102	Serping1	2	84765387	84775444	-	2325	protein_coding	serine (or cysteine) peptidase inhibitor, clade G, member 1 [Source:MGI Symbol;Acc:MGI:894696]	-
ENSMUSG00000023336	38.8182	-2.66963	0.894149	-2.98567	0.0028296	0.0431102	Wfdc1	8	119666365	119688222	+	1539	protein_coding	WAP four-disulfide core domain 1 [Source:MGI Symbol;Acc:MGI:1915116]	-
ENSMUSG00000023805	234.051	-1.25801	0.384065	-3.27552	0.00105466	0.0215703	Synj2	17	5941280	6044290	+	8342	protein_coding	synaptojanin 2 [Source:MGI Symbol;Acc:MGI:1201671]	-
ENSMUSG00000023886	9116.23	-1.01545	0.269991	-3.76106	0.000169196	0.00542923	Smoc2	17	14279506	14404790	+	6951	protein_coding	SPARC related modular calcium binding 2 [Source:MGI Symbol;Acc:MGI:1929881]	-
ENSMUSG00000023904	714.894	-1.36613	0.384485	-3.55313	0.000380674	0.0101354	Hcfc1r1	17	23673596	23675227	+	958	protein_coding	host cell factor C1 regulator 1 (XPO1-dependent) [Source:MGI Symbol;Acc:MGI:2663619]	-
ENSMUSG00000023913	470.436	-2.20785	0.451397	-4.89114	1.00254e-06	8.14056e-05	Pla2g7	17	43568098	43612201	+	2905	protein_coding	phospholipase A2, group VII (platelet-activating factor acetylhydrolase, plasma) [Source:MGI Symbol;Acc:MGI:1351327]	-
ENSMUSG00000023960	125.379	-2.01241	0.519235	-3.87573	0.000106307	0.00369944	Enpp5	17	44078813	44086567	+	4858	protein_coding	ectonucleotide pyrophosphatase/phosphodiesterase 5 [Source:MGI Symbol;Acc:MGI:1933830]	-
ENSMUSG00000023990	313.344	-1.07388	0.302108	-3.55461	0.000378535	0.0101082	Tfeb	17	47737030	47792419	+	5669	protein_coding	transcription factor EB [Source:MGI Symbol;Acc:MGI:103270]	bHLH
ENSMUSG00000024011	40.3796	-4.45142	1.03246	-4.31146	1.62181e-05	0.000840306	Pi16	17	29318877	29329413	+	3987	protein_coding	peptidase inhibitor 16 [Source:MGI Symbol;Acc:MGI:1921366]	-
ENSMUSG00000024012	914.814	-1.05249	0.333688	-3.15411	0.00160989	0.0294233	Mtch1	17	29332072	29347904	-	2878	protein_coding	mitochondrial carrier 1 [Source:MGI Symbol;Acc:MGI:1929261]	-
ENSMUSG00000024014	2548	-1.6527	0.352504	-4.68844	2.75292e-06	0.000197063	Pim1	17	29490812	29496111	+	2638	protein_coding	proviral integration site 1 [Source:MGI Symbol;Acc:MGI:97584]	-
ENSMUSG00000024039	55.5241	-1.77899	0.481018	-3.69838	0.000216978	0.00647402	Cbs	17	31612623	31637199	-	3343	protein_coding	cystathionine beta-synthase [Source:MGI Symbol;Acc:MGI:88285]	-
ENSMUSG00000024052	3470.51	-1.21589	0.325407	-3.73653	0.000186577	0.00578922	Lpin2	17	71182560	71249817	+	12233	protein_coding	lipin 2 [Source:MGI Symbol;Acc:MGI:1891341]	-
ENSMUSG00000024063	618.154	1.37608	0.277352	4.9615	6.99518e-07	6.00886e-05	Lbh	17	72918305	72941947	+	3212	protein_coding	limb-bud and heart [Source:MGI Symbol;Acc:MGI:1925139]	-
ENSMUSG00000024228	14.7912	4.80097	1.43573	3.34391	0.000826054	0.0178807	Nudt12	17	58999618	59013372	-	4401	protein_coding	nudix (nucleoside diphosphate linked moiety X)-type motif 12 [Source:MGI Symbol;Acc:MGI:1915243]	-
ENSMUSG00000024232	314.285	-1.28972	0.329288	-3.91671	8.97654e-05	0.00324128	Bambi	18	3507957	3516404	+	5040	protein_coding	BMP and activin membrane-bound inhibitor [Source:MGI Symbol;Acc:MGI:1915260]	-
ENSMUSG00000024299	578.961	-1.79864	0.391622	-4.59279	4.37359e-06	0.000281029	Adamts10	17	33524204	33553782	+	5453	protein_coding	a disintegrin-like and metallopeptidase (reprolysin type) with thrombospondin type 1 motif, 10 [Source:MGI Symbol;Acc:MGI:2449112]	-
ENSMUSG00000024349	76.273	-1.44401	0.416369	-3.46811	0.000524128	0.012673	Tmem173	18	35733678	35740554	-	2302	protein_coding	transmembrane protein 173 [Source:MGI Symbol;Acc:MGI:1919762]	-
ENSMUSG00000024379	124.165	2.2261	0.43213	5.15147	2.58453e-07	2.72142e-05	Tslp	18	32815383	32819799	+	1133	protein_coding	thymic stromal lymphopoietin [Source:MGI Symbol;Acc:MGI:1855696]	-
ENSMUSG00000024395	462.779	-1.23756	0.357192	-3.46469	0.000530837	0.0127465	Lims2	18	31931325	31958619	+	2623	protein_coding	LIM and senescent cell antigen like domains 2 [Source:MGI Symbol;Acc:MGI:2385067]	-
ENSMUSG00000024424	214.288	1.17327	0.320362	3.66234	0.000249926	0.00723236	Ttc39c	18	12599926	12737050	+	5197	protein_coding	tetratricopeptide repeat domain 39C [Source:MGI Symbol;Acc:MGI:1919997]	-
ENSMUSG00000024526	199.642	-1.89309	0.350459	-5.40176	6.59905e-08	8.61624e-06	Cidea	18	67343564	67367794	+	1164	protein_coding	cell death-inducing DNA fragmentation factor, alpha subunit-like effector A [Source:MGI Symbol;Acc:MGI:1270845]	-
ENSMUSG00000024665	441.354	1.20434	0.322854	3.73028	0.00019127	0.00587894	Fads2	19	10064164	10101503	-	1508	protein_coding	fatty acid desaturase 2 [Source:MGI Symbol;Acc:MGI:1930079]	-
ENSMUSG00000024736	52.7496	-2.19563	0.635451	-3.45522	0.000549834	0.0131005	Tmem132a	19	10857822	10869940	-	4069	protein_coding	transmembrane protein 132A [Source:MGI Symbol;Acc:MGI:2147810]	-
ENSMUSG00000024774	18.7618	-3.96824	1.23905	-3.20266	0.00136165	0.0260839	Ankrd22	19	34122549	34166053	-	1972	protein_coding	ankyrin repeat domain 22 [Source:MGI Symbol;Acc:MGI:1277101]	-
ENSMUSG00000024777	430.703	-1.19139	0.331937	-3.5892	0.000331696	0.00913126	Ppp2r5b	19	6227765	6235872	-	2895	protein_coding	protein phosphatase 2, regulatory subunit B', beta [Source:MGI Symbol;Acc:MGI:2388480]	-
ENSMUSG00000024784	48.9557	-6.27788	1.01713	-6.17217	6.73578e-10	1.6913e-07	Gpha2	19	6226380	6227768	+	770	protein_coding	glycoprotein hormone alpha 2 [Source:MGI Symbol;Acc:MGI:2156541]	-
ENSMUSG00000024786	51.2316	-4.35416	0.766208	-5.68273	1.3256e-08	2.1277e-06	Majin	19	6184388	6224225	+	1641	protein_coding	membrane anchored junction protein [Source:MGI Symbol;Acc:MGI:1923913]	-
ENSMUSG00000024795	42.1035	2.0637	0.690108	2.9904	0.00278614	0.0426973	Kif20b	19	34922361	34975745	+	6957	protein_coding	kinesin family member 20B [Source:MGI Symbol;Acc:MGI:2444576]	-
ENSMUSG00000024883	230.303	1.55088	0.378947	4.0926	4.26567e-05	0.00185653	Rin1	19	5050481	5057071	+	4792	protein_coding	Ras and Rab interactor 1 [Source:MGI Symbol;Acc:MGI:2385695]	-
ENSMUSG00000024885	65.1826	-5.16784	0.967128	-5.3435	9.11705e-08	1.13587e-05	Aldh3b1	19	3913493	3929761	-	1875	protein_coding	aldehyde dehydrogenase 3 family, member B1 [Source:MGI Symbol;Acc:MGI:1914939]	-
ENSMUSG00000024942	132.186	-2.14466	0.546247	-3.92617	8.63083e-05	0.00316548	Capn1	19	5988546	6015825	-	3190	protein_coding	calpain 1 [Source:MGI Symbol;Acc:MGI:88263]	-
ENSMUSG00000025001	94.705	1.48526	0.489285	3.03557	0.00240084	0.0385291	Hells	19	38930915	38971051	+	7205	protein_coding	helicase, lymphoid specific [Source:MGI Symbol;Acc:MGI:106209]	-
ENSMUSG00000025020	19.5929	5.22233	1.39383	3.74675	0.000179137	0.00567039	Slit1	19	41600257	41743665	-	5921	protein_coding	slit guidance ligand 1 [Source:MGI Symbol;Acc:MGI:1315203]	-
ENSMUSG00000025026	184.831	-1.24723	0.373634	-3.3381	0.000843519	0.0181384	Add3	19	53140445	53247399	+	4938	protein_coding	adducin 3 (gamma) [Source:MGI Symbol;Acc:MGI:1351615]	-
ENSMUSG00000025081	12.2521	5.12137	1.45384	3.52265	0.000427248	0.0109004	Tdrd1	19	56826209	56870012	+	5443	protein_coding	tudor domain containing 1 [Source:MGI Symbol;Acc:MGI:1933218]	-
ENSMUSG00000025221	8.12682	-5.54038	1.73843	-3.18701	0.00143752	0.0271826	Kcnip2	19	45791839	45816061	-	3476	protein_coding	Kv channel-interacting protein 2 [Source:MGI Symbol;Acc:MGI:2135916]	-
ENSMUSG00000025283	4583.09	-1.46966	0.404513	-3.63316	0.000279966	0.00793286	Sat1	X	155213132	155216449	-	2774	protein_coding	spermidine/spermine N1-acetyl transferase 1 [Source:MGI Symbol;Acc:MGI:98233]	-
ENSMUSG00000025321	119.111	-1.94193	0.38703	-5.01753	5.23413e-07	4.7459e-05	Itgb8	12	119158022	119238802	-	11060	protein_coding	integrin beta 8 [Source:MGI Symbol;Acc:MGI:1338035]	-
ENSMUSG00000025357	417.204	-1.20426	0.386902	-3.11259	0.00185457	0.0324308	Dgka	10	128720134	128744855	-	4762	protein_coding	diacylglycerol kinase, alpha [Source:MGI Symbol;Acc:MGI:102952]	-
ENSMUSG00000025407	68.3173	2.04445	0.565609	3.6146	0.00030081	0.00842112	Gli1	10	127329882	127341974	-	4995	protein_coding	GLI-Kruppel family member GLI1 [Source:MGI Symbol;Acc:MGI:95727]	zf-C2H2
ENSMUSG00000025432	251.832	1.31259	0.416799	3.14922	0.00163704	0.0297239	Avil	10	127000709	127020994	+	3398	protein_coding	advillin [Source:MGI Symbol;Acc:MGI:1333798]	-
ENSMUSG00000025492	576.695	-1.56485	0.401496	-3.89756	9.71679e-05	0.00344756	Ifitm3	7	141009586	141010770	-	678	protein_coding	interferon induced transmembrane protein 3 [Source:MGI Symbol;Acc:MGI:1913391]	-
ENSMUSG00000025504	1330.91	-1.63014	0.262536	-6.2092	5.32549e-10	1.42487e-07	Eps8l2	7	141338880	141363020	+	5377	protein_coding	EPS8-like 2 [Source:MGI Symbol;Acc:MGI:2138828]	-
ENSMUSG00000025533	252.298	-1.22368	0.327599	-3.73529	0.000187496	0.00580669	Asl	5	130011258	130029247	-	4831	protein_coding	argininosuccinate lyase [Source:MGI Symbol;Acc:MGI:88084]	-
ENSMUSG00000025582	862.215	-2.06158	0.353691	-5.82877	5.58382e-09	1.0126e-06	Nptx1	11	119538719	119547753	-	5217	protein_coding	neuronal pentraxin 1 [Source:MGI Symbol;Acc:MGI:107811]	-
ENSMUSG00000025608	207.531	2.00279	0.435101	4.60305	4.16355e-06	0.000271813	Podxl	6	31519488	31563981	-	5488	protein_coding	podocalyxin-like [Source:MGI Symbol;Acc:MGI:1351317]	-
ENSMUSG00000025648	118.329	-1.85762	0.443894	-4.18483	2.8538e-05	0.00132697	Pfkfb4	9	108991778	109032228	+	4875	protein_coding	6-phosphofructo-2-kinase/fructose-2,6-biphosphatase 4 [Source:MGI Symbol;Acc:MGI:2687284]	-
ENSMUSG00000025701	37.8697	-3.45503	1.06919	-3.23144	0.00123169	0.0241906	Alox5	6	116410077	116461178	-	4106	protein_coding	arachidonate 5-lipoxygenase [Source:MGI Symbol;Acc:MGI:87999]	-
ENSMUSG00000025784	171.057	-1.6919	0.416087	-4.06622	4.77821e-05	0.00203617	Clec3b	9	123150946	123157432	+	992	protein_coding	C-type lectin domain family 3, member b [Source:MGI Symbol;Acc:MGI:104540]	-
ENSMUSG00000025810	726.237	2.00962	0.335601	5.98813	2.12269e-09	4.22493e-07	Nrp1	8	128358604	128503363	+	9785	protein_coding	neuropilin 1 [Source:MGI Symbol;Acc:MGI:106206]	-
ENSMUSG00000025867	67.4786	1.73713	0.48922	3.55081	0.000384051	0.0102086	Cplx2	13	54371349	54383917	+	4928	protein_coding	complexin 2 [Source:MGI Symbol;Acc:MGI:104726]	-
ENSMUSG00000025912	200.217	1.44665	0.452327	3.19825	0.00138266	0.0263935	Mybl1	1	9667415	9700209	-	5402	protein_coding	myeloblastosis oncogene-like 1 [Source:MGI Symbol;Acc:MGI:99925]	MYB
ENSMUSG00000025932	32.7908	-3.77954	0.858159	-4.40425	1.06153e-05	0.000587405	Eya1	1	14168954	14310235	-	7808	protein_coding	EYA transcriptional coactivator and phosphatase 1 [Source:MGI Symbol;Acc:MGI:109344]	-
ENSMUSG00000025969	3040.24	1.10758	0.258919	4.2777	1.88837e-05	0.00094831	Nrp2	1	62703285	62818695	+	11842	protein_coding	neuropilin 2 [Source:MGI Symbol;Acc:MGI:1100492]	-
ENSMUSG00000025978	279.175	-1.36843	0.291323	-4.69729	2.63639e-06	0.000190392	Rftn2	1	55170159	55226782	-	5871	protein_coding	raftlin family member 2 [Source:MGI Symbol;Acc:MGI:1921263]	-
ENSMUSG00000025993	151.275	-1.76192	0.478191	-3.68455	0.000229111	0.00674968	Slc40a1	1	45908068	45926523	-	9000	protein_coding	solute carrier family 40 (iron-regulated transporter), member 1 [Source:MGI Symbol;Acc:MGI:1315204]	-
ENSMUSG00000026012	60.7683	-1.74791	0.580004	-3.01362	0.00258155	0.0405909	Cd28	1	60716800	60773359	+	6122	protein_coding	CD28 antigen [Source:MGI Symbol;Acc:MGI:88327]	-
ENSMUSG00000026042	2214	-1.32594	0.313184	-4.23373	2.29845e-05	0.00110658	Col5a2	1	45374321	45503282	-	9591	protein_coding	collagen, type V, alpha 2 [Source:MGI Symbol;Acc:MGI:88458]	-
ENSMUSG00000026064	411.827	-1.79146	0.299303	-5.98544	2.15802e-09	4.24349e-07	Ptp4a1	1	30940302	30949309	-	5541	protein_coding	protein tyrosine phosphatase 4a1 [Source:MGI Symbol;Acc:MGI:1277096]	-
ENSMUSG00000026100	10.8074	-5.96228	1.57644	-3.78211	0.000155505	0.00504572	Mstn	1	53061640	53068079	+	2705	protein_coding	myostatin [Source:MGI Symbol;Acc:MGI:95691]	-
ENSMUSG00000026123	1850.73	-1.13486	0.255231	-4.44641	8.73192e-06	0.000496038	Plekhb2	1	34849976	34879580	+	7987	protein_coding	pleckstrin homology domain containing, family B (evectins) member 2 [Source:MGI Symbol;Acc:MGI:2385825]	-
ENSMUSG00000026131	10199.2	1.01579	0.33371	3.04392	0.00233519	0.0378758	Dst	1	33908225	34308661	+	41155	protein_coding	dystonin [Source:MGI Symbol;Acc:MGI:104627]	-
ENSMUSG00000026166	784.558	2.7327	0.522368	5.23137	1.68262e-07	1.92042e-05	Ccl20	1	83116766	83119167	+	1421	protein_coding	chemokine (C-C motif) ligand 20 [Source:MGI Symbol;Acc:MGI:1329031]	-
ENSMUSG00000026193	490340	1.07101	0.251479	4.25885	2.05477e-05	0.00101624	Fn1	1	71585520	71653200	-	11685	protein_coding	fibronectin 1 [Source:MGI Symbol;Acc:MGI:95566]	-
ENSMUSG00000026249	7776.96	-1.06154	0.210185	-5.0505	4.40653e-07	4.23053e-05	Serpine2	1	79794197	79861180	-	8287	protein_coding	serine (or cysteine) peptidase inhibitor, clade E, member 2 [Source:MGI Symbol;Acc:MGI:101780]	-
ENSMUSG00000026304	20.8291	-3.31706	0.949799	-3.49238	0.000478738	0.0117734	Rab17	1	90958133	90969661	-	1992	protein_coding	RAB17, member RAS oncogene family [Source:MGI Symbol;Acc:MGI:104640]	-
ENSMUSG00000026315	69.1056	-1.30946	0.43555	-3.00646	0.0026431	0.0412015	Serpinb8	1	107590006	107610484	+	4795	protein_coding	serine (or cysteine) peptidase inhibitor, clade B, member 8 [Source:MGI Symbol;Acc:MGI:894657]	-
ENSMUSG00000026335	4385.56	-1.20459	0.321797	-3.74332	0.000181604	0.00568898	Pam	1	97795114	98095646	-	11892	protein_coding	peptidylglycine alpha-amidating monooxygenase [Source:MGI Symbol;Acc:MGI:97475]	-
ENSMUSG00000026360	427.516	-2.53864	0.309759	-8.19555	2.49443e-16	3.39263e-13	Rgs2	1	143999338	144004161	-	3627	protein_coding	regulator of G-protein signaling 2 [Source:MGI Symbol;Acc:MGI:1098271]	-
ENSMUSG00000026393	796.776	-1.32353	0.262924	-5.03389	4.80635e-07	4.54712e-05	Nek7	1	138482875	138620141	-	7376	protein_coding	NIMA (never in mitosis gene a)-related expressed kinase 7 [Source:MGI Symbol;Acc:MGI:1890645]	-
ENSMUSG00000026413	527.763	1.40306	0.282571	4.96535	6.85789e-07	5.9536e-05	Pkp1	1	135871395	135919207	-	5024	protein_coding	plakophilin 1 [Source:MGI Symbol;Acc:MGI:1328359]	-
ENSMUSG00000026442	124.619	-1.54877	0.371885	-4.16464	3.11847e-05	0.00143776	Nfasc	1	132564690	132741797	-	14145	protein_coding	neurofascin [Source:MGI Symbol;Acc:MGI:104753]	-
ENSMUSG00000026482	859.425	-1.69875	0.310645	-5.46846	4.53974e-08	6.22631e-06	Rgl1	1	152516760	152766351	-	6907	protein_coding	ral guanine nucleotide dissociation stimulator,-like 1 [Source:MGI Symbol;Acc:MGI:107484]	-
ENSMUSG00000026494	49.5111	2.10294	0.61158	3.43853	0.000584884	0.0136446	Kif26b	1	178529125	178939200	+	14696	protein_coding	kinesin family member 26B [Source:MGI Symbol;Acc:MGI:2447076]	-
ENSMUSG00000026576	907.325	1.35336	0.339736	3.98358	6.78859e-05	0.0026875	Atp1b1	1	164437109	164458355	-	3081	protein_coding	ATPase, Na+/K+ transporting, beta 1 polypeptide [Source:MGI Symbol;Acc:MGI:88108]	-
ENSMUSG00000026580	39.052	-2.8442	0.620265	-4.58547	4.52977e-06	0.000285445	Selp	1	164115264	164150026	+	4413	protein_coding	selectin, platelet [Source:MGI Symbol;Acc:MGI:98280]	-
ENSMUSG00000026582	23.7242	-7.10772	1.3993	-5.07949	3.78448e-07	3.74343e-05	Sele	1	164048234	164057677	+	2912	protein_coding	selectin, endothelial cell [Source:MGI Symbol;Acc:MGI:98278]	-
ENSMUSG00000026628	9004.53	-1.51695	0.354696	-4.27676	1.89633e-05	0.000949386	Atf3	1	191170296	191218039	-	2154	protein_coding	activating transcription factor 3 [Source:MGI Symbol;Acc:MGI:109384]	TF_bZIP
ENSMUSG00000026639	1339.16	1.05573	0.267233	3.95062	7.79485e-05	0.00297938	Lamb3	1	193207699	193343878	+	6612	protein_coding	laminin, beta 3 [Source:MGI Symbol;Acc:MGI:99915]	-
ENSMUSG00000026640	203.553	-1.24619	0.328466	-3.79398	0.000148254	0.00484901	Plxna2	1	194618218	194816869	+	17174	protein_coding	plexin A2 [Source:MGI Symbol;Acc:MGI:107684]	-
ENSMUSG00000026697	188.229	-1.44579	0.411748	-3.51135	0.000445839	0.0111947	Myoc	1	162639155	162649693	+	2074	protein_coding	myocilin [Source:MGI Symbol;Acc:MGI:1202864]	-
ENSMUSG00000026821	1463.97	-1.02657	0.304577	-3.37047	0.000750414	0.0164617	Ralgds	2	28513125	28553081	+	6159	protein_coding	ral guanine nucleotide dissociation stimulator [Source:MGI Symbol;Acc:MGI:107485]	-
ENSMUSG00000026879	34945.8	-2.36494	0.287229	-8.23366	1.81584e-16	2.69422e-13	Gsn	2	35256380	35307892	+	3157	protein_coding	gelsolin [Source:MGI Symbol;Acc:MGI:95851]	-
ENSMUSG00000026896	231.261	-1.44295	0.313248	-4.60642	4.09655e-06	0.000268513	Ifih1	2	62595798	62646255	-	8165	protein_coding	interferon induced with helicase C domain 1 [Source:MGI Symbol;Acc:MGI:1918836]	-
ENSMUSG00000026930	403.596	-1.11734	0.33205	-3.36498	0.000765495	0.0167429	Gpsm1	2	26315515	26348237	+	5383	protein_coding	G-protein signalling modulator 1 (AGS3-like, C. elegans) [Source:MGI Symbol;Acc:MGI:1915089]	-
ENSMUSG00000026950	61.9751	1.81694	0.619532	2.93276	0.00335969	0.0484823	Neb	2	52136647	52378474	-	26582	protein_coding	nebulin [Source:MGI Symbol;Acc:MGI:97292]	-
ENSMUSG00000026986	6.90873	-5.307	1.81099	-2.93045	0.0033847	0.0485783	Hnmt	2	24002910	24049394	-	1769	protein_coding	histamine N-methyltransferase [Source:MGI Symbol;Acc:MGI:2153181]	-
ENSMUSG00000027004	309.159	-1.69953	0.364222	-4.66619	3.0684e-06	0.000210418	Frzb	2	80411970	80447625	-	3237	protein_coding	frizzled-related protein [Source:MGI Symbol;Acc:MGI:892032]	-
ENSMUSG00000027227	127.033	-1.81123	0.40588	-4.46248	8.10158e-06	0.000465584	Sord	2	122234749	122265340	+	2352	protein_coding	sorbitol dehydrogenase [Source:MGI Symbol;Acc:MGI:98266]	-
ENSMUSG00000027261	30.7633	-3.79832	0.871704	-4.35735	1.31649e-05	0.000704472	Hao1	2	134497361	134554368	-	2284	protein_coding	hydroxyacid oxidase 1, liver [Source:MGI Symbol;Acc:MGI:96011]	-
ENSMUSG00000027358	2682.77	-1.26619	0.229341	-5.52099	3.37094e-08	4.74285e-06	Bmp2	2	133552159	133562885	+	3555	protein_coding	bone morphogenetic protein 2 [Source:MGI Symbol;Acc:MGI:88177]	-
ENSMUSG00000027381	420.297	-1.01396	0.288465	-3.51503	0.000439702	0.0110747	Bcl2l11	2	128126038	128162547	+	8029	protein_coding	BCL2-like 11 (apoptosis facilitator) [Source:MGI Symbol;Acc:MGI:1197519]	-
ENSMUSG00000027412	1141.98	-1.34129	0.291537	-4.60076	4.20948e-06	0.000273717	Lpin3	2	160880670	160906002	+	3694	protein_coding	lipin 3 [Source:MGI Symbol;Acc:MGI:1891342]	-
ENSMUSG00000027416	58.5166	-3.17861	0.78373	-4.05574	4.99757e-05	0.0020968	Otor	2	143078473	143081713	+	949	protein_coding	otoraplin [Source:MGI Symbol;Acc:MGI:1888678]	-
ENSMUSG00000027447	20880.4	-1.52443	0.221499	-6.88234	5.88788e-12	2.34381e-09	Cst3	2	148871722	148875692	-	1266	protein_coding	cystatin C [Source:MGI Symbol;Acc:MGI:102519]	-
ENSMUSG00000027469	329.299	1.26134	0.347787	3.62674	0.00028702	0.00810459	Tpx2	2	152847964	152895321	+	4677	protein_coding	TPX2, microtubule-associated [Source:MGI Symbol;Acc:MGI:1919369]	-
ENSMUSG00000027523	1921.33	-1.14499	0.384653	-2.97667	0.00291394	0.0439135	Gnas	2	174284320	174346744	+	11186	protein_coding	GNAS (guanine nucleotide binding protein, alpha stimulating) complex locus [Source:MGI Symbol;Acc:MGI:95777]	-
ENSMUSG00000027602	1110.56	-1.10574	0.375236	-2.94678	0.003211	0.0468335	Map1lc3a	2	155276297	155278073	+	1181	protein_coding	microtubule-associated protein 1 light chain 3 alpha [Source:MGI Symbol;Acc:MGI:1915661]	-
ENSMUSG00000027678	3718.14	-1.04631	0.268011	-3.90398	9.46246e-05	0.00337198	Ncoa3	2	165992636	166073242	+	7895	protein_coding	nuclear receptor coactivator 3 [Source:MGI Symbol;Acc:MGI:1276535]	-
ENSMUSG00000027715	53.1586	1.95157	0.539268	3.61892	0.000295834	0.00833904	Ccna2	3	36564865	36572150	-	4083	protein_coding	cyclin A2 [Source:MGI Symbol;Acc:MGI:108069]	-
ENSMUSG00000027800	11404.1	-1.7682	0.254646	-6.94376	3.81812e-12	1.72599e-09	Tm4sf1	3	57285611	57301988	-	4163	protein_coding	transmembrane 4 superfamily member 1 [Source:MGI Symbol;Acc:MGI:104678]	-
ENSMUSG00000027834	21.9406	-3.03245	0.973626	-3.1146	0.00184195	0.0322996	Serpini1	3	75557547	75643495	+	7286	protein_coding	serine (or cysteine) peptidase inhibitor, clade I, member 1 [Source:MGI Symbol;Acc:MGI:1194506]	-
ENSMUSG00000027889	1766.71	-1.00576	0.251996	-3.99118	6.57453e-05	0.00263644	Ampd2	3	108074062	108086651	-	5224	protein_coding	adenosine monophosphate deaminase 2 [Source:MGI Symbol;Acc:MGI:88016]	-
ENSMUSG00000027896	261.065	-1.72083	0.394168	-4.36572	1.26705e-05	0.00068249	Slc16a4	3	107291230	107312115	+	3879	protein_coding	solute carrier family 16 (monocarboxylic acid transporters), member 4 [Source:MGI Symbol;Acc:MGI:2385183]	-
ENSMUSG00000027962	1237.02	-1.21814	0.230272	-5.29001	1.2231e-07	1.42737e-05	Vcam1	3	116109949	116129688	-	8870	protein_coding	vascular cell adhesion molecule 1 [Source:MGI Symbol;Acc:MGI:98926]	-
ENSMUSG00000028024	53.2908	-2.50575	0.602419	-4.15947	3.18983e-05	0.00146651	Enpep	3	129269175	129332720	-	4706	protein_coding	glutamyl aminopeptidase [Source:MGI Symbol;Acc:MGI:106645]	-
ENSMUSG00000028033	811.409	1.46318	0.343688	4.25729	2.06916e-05	0.00102026	Kcnq5	1	21398403	21961942	-	7689	protein_coding	potassium voltage-gated channel, subfamily Q, member 5 [Source:MGI Symbol;Acc:MGI:1924937]	-
ENSMUSG00000028035	1711.38	-1.03841	0.326677	-3.1787	0.00147936	0.0277844	Dnajb4	3	152178511	152210302	-	8765	protein_coding	DnaJ heat shock protein family (Hsp40) member B4 [Source:MGI Symbol;Acc:MGI:1914285]	-
ENSMUSG00000028041	397.937	-1.38799	0.340342	-4.07821	4.53836e-05	0.00195954	Adam15	3	89338542	89349996	-	6145	protein_coding	a disintegrin and metallopeptidase domain 15 (metargidin) [Source:MGI Symbol;Acc:MGI:1333882]	-
ENSMUSG00000028063	9535.87	-1.02262	0.335185	-3.05092	0.0022814	0.0373733	Lmna	3	88480147	88509956	-	5838	protein_coding	lamin A [Source:MGI Symbol;Acc:MGI:96794]	-
ENSMUSG00000028073	634.507	-1.21553	0.294448	-4.12816	3.65683e-05	0.00163069	Pear1	3	87747890	87824306	-	6781	protein_coding	platelet endothelial aggregation receptor 1 [Source:MGI Symbol;Acc:MGI:1920432]	-
ENSMUSG00000028164	107.1	-1.68443	0.373099	-4.51469	6.34092e-06	0.000378804	Manba	3	135485611	135571404	+	6971	protein_coding	mannosidase, beta A, lysosomal [Source:MGI Symbol;Acc:MGI:88175]	-
ENSMUSG00000028214	9868.01	-1.70973	0.248105	-6.89114	5.53464e-12	2.31618e-09	Gem	4	11704457	11714752	+	2104	protein_coding	GTP binding protein (gene overexpressed in skeletal muscle) [Source:MGI Symbol;Acc:MGI:99844]	-
ENSMUSG00000028249	7915.88	-1.22048	0.263489	-4.63198	3.62191e-06	0.000241278	Sdcbp	4	6365650	6408423	+	6904	protein_coding	syndecan binding protein [Source:MGI Symbol;Acc:MGI:1337026]	-
ENSMUSG00000028312	125.27	1.96092	0.515355	3.80498	0.000141815	0.00468228	Smc2	4	52439243	52488260	+	5478	protein_coding	structural maintenance of chromosomes 2 [Source:MGI Symbol;Acc:MGI:106067]	-
ENSMUSG00000028373	199.075	-2.42738	0.398214	-6.09565	1.08993e-09	2.57807e-07	Astn2	4	65380803	66404611	-	4959	protein_coding	astrotactin 2 [Source:MGI Symbol;Acc:MGI:1889277]	-
ENSMUSG00000028437	2419.6	-1.16927	0.217349	-5.37966	7.46257e-08	9.51535e-06	Ubap1	4	41348996	41390525	+	3583	protein_coding	ubiquitin-associated protein 1 [Source:MGI Symbol;Acc:MGI:2149543]	-
ENSMUSG00000028444	126.71	-1.57779	0.367303	-4.29561	1.74217e-05	0.000885793	Cntfr	4	41657498	41697089	-	2782	protein_coding	ciliary neurotrophic factor receptor [Source:MGI Symbol;Acc:MGI:99605]	-
ENSMUSG00000028475	7.02245	-5.32977	1.71395	-3.10964	0.00187316	0.0326032	Spaar	4	43730034	43759462	+	5195	protein_coding	small regulatory polypeptide of amino acid response [Source:MGI Symbol;Acc:MGI:1918656]	-
ENSMUSG00000028494	531.07	-2.5036	0.451642	-5.54331	2.96803e-08	4.24923e-06	Plin2	4	86648386	86670060	-	3512	protein_coding	perilipin 2 [Source:MGI Symbol;Acc:MGI:87920]	-
ENSMUSG00000028525	5138.26	-1.22559	0.242538	-5.0532	4.34464e-07	4.20616e-05	Pde4b	4	102087543	102607259	+	10560	protein_coding	phosphodiesterase 4B, cAMP specific [Source:MGI Symbol;Acc:MGI:99557]	-
ENSMUSG00000028613	457.342	1.10708	0.373569	2.96353	0.00304128	0.045223	Lrp8	4	107802261	107876840	+	10514	protein_coding	low density lipoprotein receptor-related protein 8, apolipoprotein e receptor [Source:MGI Symbol;Acc:MGI:1340044]	-
ENSMUSG00000028645	10074.4	-1.04057	0.352495	-2.95201	0.00315717	0.0465056	Slc2a1	4	119108711	119137983	+	3506	protein_coding	solute carrier family 2 (facilitated glucose transporter), member 1 [Source:MGI Symbol;Acc:MGI:95755]	-
ENSMUSG00000028673	664.668	-2.12517	0.334117	-6.36054	2.01045e-10	5.85937e-08	Fuca1	4	135920735	135940311	+	3276	protein_coding	fucosidase, alpha-L- 1, tissue [Source:MGI Symbol;Acc:MGI:95593]	-
ENSMUSG00000028756	946.517	-1.52994	0.341088	-4.48547	7.27525e-06	0.000423641	Pink1	4	138313409	138326307	-	2673	protein_coding	PTEN induced putative kinase 1 [Source:MGI Symbol;Acc:MGI:1916193]	-
ENSMUSG00000028763	12794.3	1.27278	0.289097	4.40261	1.06954e-05	0.000587744	Hspg2	4	137468769	137570630	+	14307	protein_coding	perlecan (heparan sulfate proteoglycan 2) [Source:MGI Symbol;Acc:MGI:96257]	-
ENSMUSG00000028885	280.887	1.19512	0.375072	3.18637	0.00144072	0.0271837	Smpdl3b	4	132732966	132757252	-	2006	protein_coding	sphingomyelin phosphodiesterase, acid-like 3B [Source:MGI Symbol;Acc:MGI:1916022]	-
ENSMUSG00000028965	98.1532	1.73508	0.418124	4.14967	3.32961e-05	0.00150533	Tnfrsf9	4	150914562	150946102	+	2722	protein_coding	tumor necrosis factor receptor superfamily, member 9 [Source:MGI Symbol;Acc:MGI:1101059]	-
ENSMUSG00000028989	431.763	-1.83839	0.276542	-6.64777	2.97567e-11	1.05578e-08	Angptl7	4	148495183	148500460	-	2157	protein_coding	angiopoietin-like 7 [Source:MGI Symbol;Acc:MGI:3605801]	-
ENSMUSG00000029014	1140.47	1.01152	0.307214	3.29256	0.00099279	0.0206412	Dnajc2	5	21757267	21785251	-	5029	protein_coding	DnaJ heat shock protein family (Hsp40) member C2 [Source:MGI Symbol;Acc:MGI:99470]	MYB
ENSMUSG00000029053	119.787	-1.50671	0.370418	-4.06758	4.75032e-05	0.00202958	Prkcz	4	155260129	155361361	-	6318	protein_coding	protein kinase C, zeta [Source:MGI Symbol;Acc:MGI:97602]	-
ENSMUSG00000029070	1424.23	-2.26653	0.248944	-9.10456	8.66192e-20	1.76714e-16	Mxra8	4	155839680	155844088	+	2918	protein_coding	matrix-remodelling associated 8 [Source:MGI Symbol;Acc:MGI:1922011]	-
ENSMUSG00000029101	276.725	1.95734	0.322073	6.07731	1.22219e-09	2.7325e-07	Rgs12	5	34949445	35039644	+	8487	protein_coding	regulator of G-protein signaling 12 [Source:MGI Symbol;Acc:MGI:1918979]	-
ENSMUSG00000029201	4249.82	-1.28661	0.318964	-4.03373	5.48983e-05	0.00227988	Ugdh	5	65413221	65435949	-	6752	protein_coding	UDP-glucose dehydrogenase [Source:MGI Symbol;Acc:MGI:1306785]	-
ENSMUSG00000029228	116.168	-1.73302	0.373019	-4.64592	3.38558e-06	0.000227391	Lnx1	5	74592447	74702912	-	3829	protein_coding	ligand of numb-protein X 1 [Source:MGI Symbol;Acc:MGI:1278335]	-
ENSMUSG00000029229	1700.5	-1.02522	0.218983	-4.68172	2.8448e-06	0.000202481	Chic2	5	74997988	75044774	-	9750	protein_coding	cysteine-rich hydrophobic domain 2 [Source:MGI Symbol;Acc:MGI:1921527]	-
ENSMUSG00000029231	3072.33	-2.0809	0.310065	-6.71117	1.93074e-11	7.16175e-09	Pdgfra	5	75152292	75198215	+	10024	protein_coding	platelet derived growth factor receptor, alpha polypeptide [Source:MGI Symbol;Acc:MGI:97530]	-
ENSMUSG00000029309	1671.3	-2.99587	0.300108	-9.98263	1.81592e-23	9.87921e-20	Sparcl1	5	104079111	104113733	-	2937	protein_coding	SPARC-like 1 [Source:MGI Symbol;Acc:MGI:108110]	-
ENSMUSG00000029334	2070.82	1.87743	0.360959	5.20123	1.97978e-07	2.21315e-05	Prkg2	5	98929773	99037351	-	5369	protein_coding	protein kinase, cGMP-dependent, type II [Source:MGI Symbol;Acc:MGI:108173]	-
ENSMUSG00000029335	333.726	-1.34343	0.305033	-4.4042	1.06173e-05	0.000587405	Bmp3	5	98854415	98884396	+	7398	protein_coding	bone morphogenetic protein 3 [Source:MGI Symbol;Acc:MGI:88179]	-
ENSMUSG00000029359	65.4885	-2.36903	0.554503	-4.27234	1.93431e-05	0.000965439	Tesc	5	118027743	118061878	+	1591	protein_coding	tescalcin [Source:MGI Symbol;Acc:MGI:1930803]	-
ENSMUSG00000029361	68.0224	1.6876	0.458455	3.68105	0.000232274	0.00681823	Nos1	5	117781032	117958840	+	11151	protein_coding	nitric oxide synthase 1, neuronal [Source:MGI Symbol;Acc:MGI:97360]	-
ENSMUSG00000029370	42.5736	2.00464	0.586478	3.4181	0.0006306	0.0144441	Rassf6	5	90603076	90640657	-	4260	protein_coding	Ras association (RalGDS/AF-6) domain family member 6 [Source:MGI Symbol;Acc:MGI:1920496]	-
ENSMUSG00000029379	3737.54	1.89955	0.511101	3.71658	0.000201939	0.00610342	Cxcl3	5	90786103	90789600	+	3498	protein_coding	chemokine (C-X-C motif) ligand 3 [Source:MGI Symbol;Acc:MGI:3037818]	-
ENSMUSG00000029381	114.063	-1.2714	0.379308	-3.35189	0.000802609	0.0174386	Shroom3	5	92683435	92965318	+	13247	protein_coding	shroom family member 3 [Source:MGI Symbol;Acc:MGI:1351655]	-
ENSMUSG00000029385	248.32	-1.69622	0.286904	-5.91215	3.37664e-09	6.56073e-07	Ccng2	5	93267257	93276231	+	5458	protein_coding	cyclin G2 [Source:MGI Symbol;Acc:MGI:1095734]	-
ENSMUSG00000029413	71.7897	-1.7453	0.573656	-3.04242	0.00234688	0.0379617	Naaa	5	92257659	92278170	-	3721	protein_coding	N-acylethanolamine acid amidase [Source:MGI Symbol;Acc:MGI:1914361]	-
ENSMUSG00000029636	148.359	1.06702	0.359332	2.96946	0.00298325	0.0446693	Wasf3	5	146384985	146473615	+	5196	protein_coding	WAS protein family, member 3 [Source:MGI Symbol;Acc:MGI:2658986]	-
ENSMUSG00000029664	109.926	1.32658	0.387035	3.42756	0.000609036	0.014116	Tfpi2	6	3962595	3988919	-	1747	protein_coding	tissue factor pathway inhibitor 2 [Source:MGI Symbol;Acc:MGI:108543]	-
ENSMUSG00000029675	192.94	-1.70488	0.428023	-3.98315	6.80066e-05	0.0026875	Eln	5	134702593	134747323	-	8098	protein_coding	elastin [Source:MGI Symbol;Acc:MGI:95317]	-
ENSMUSG00000029718	338.737	-1.51414	0.303004	-4.99709	5.82005e-07	5.13454e-05	Pcolce	5	137605103	137613784	-	3823	protein_coding	procollagen C-endopeptidase enhancer protein [Source:MGI Symbol;Acc:MGI:105099]	-
ENSMUSG00000029722	383.5	-1.70793	0.338022	-5.05273	4.35538e-07	4.20616e-05	Agfg2	5	137650463	137684726	-	3822	protein_coding	ArfGAP with FG repeats 2 [Source:MGI Symbol;Acc:MGI:2443267]	-
ENSMUSG00000029723	859.203	-1.28326	0.296701	-4.32509	1.52473e-05	0.000802746	Tsc22d4	5	137745730	137768450	+	7509	protein_coding	TSC22 domain family, member 4 [Source:MGI Symbol;Acc:MGI:1926079]	-
ENSMUSG00000029802	105.787	-1.2733	0.388525	-3.27727	0.00104816	0.0214912	Abcg2	6	58584523	58695676	+	8153	protein_coding	ATP binding cassette subfamily G member 2 (Junior blood group) [Source:MGI Symbol;Acc:MGI:1347061]	-
ENSMUSG00000029816	1462.69	-2.00109	0.329054	-6.08133	1.19187e-09	2.72209e-07	Gpnmb	6	49036546	49070929	+	6514	protein_coding	glycoprotein (transmembrane) nmb [Source:MGI Symbol;Acc:MGI:1934765]	-
ENSMUSG00000029829	7.91325	-5.5051	1.67698	-3.28275	0.00102799	0.0211575	Tmem213	6	38109255	38115809	+	631	protein_coding	transmembrane protein 213 [Source:MGI Symbol;Acc:MGI:1924772]	-
ENSMUSG00000029830	18.6847	-3.42857	0.989284	-3.46571	0.000528828	0.0127465	Svopl	6	37983739	38046996	-	5814	protein_coding	SV2 related protein homolog (rat)-like [Source:MGI Symbol;Acc:MGI:2444335]	-
ENSMUSG00000029925	11.4073	-6.03821	1.61276	-3.74403	0.000181089	0.00568898	Tbxas1	6	38875404	39084585	+	9094	protein_coding	thromboxane A synthase 1, platelet [Source:MGI Symbol;Acc:MGI:98497]	-
ENSMUSG00000030020	225.929	-1.01601	0.336087	-3.02304	0.00250245	0.0396529	Prickle2	6	92370908	92706155	-	8631	protein_coding	prickle planar cell polarity protein 2 [Source:MGI Symbol;Acc:MGI:1925144]	-
ENSMUSG00000030064	1035.59	-1.11361	0.298211	-3.73432	0.000188227	0.00581827	Frmd4b	6	97286867	97617541	-	14302	protein_coding	FERM domain containing 4B [Source:MGI Symbol;Acc:MGI:2141794]	-
ENSMUSG00000030069	12.6149	-6.18869	1.56594	-3.95206	7.74812e-05	0.00297546	Prok2	6	99711299	99726392	-	1917	protein_coding	prokineticin 2 [Source:MGI Symbol;Acc:MGI:1354178]	-
ENSMUSG00000030084	2774.66	1.45852	0.339516	4.29589	1.73994e-05	0.000885793	Plxna1	6	89316314	89362620	-	9054	protein_coding	plexin A1 [Source:MGI Symbol;Acc:MGI:107685]	-
ENSMUSG00000030087	208.279	-1.53097	0.464763	-3.29408	0.000987453	0.0205827	Klf15	6	90462576	90475238	+	2791	protein_coding	Kruppel-like factor 15 [Source:MGI Symbol;Acc:MGI:1929988]	zf-C2H2
ENSMUSG00000030088	26.0767	-3.20397	0.923476	-3.46947	0.000521486	0.0126466	Aldh1l1	6	90486427	90600203	+	4516	protein_coding	aldehyde dehydrogenase 1 family, member L1 [Source:MGI Symbol;Acc:MGI:1340024]	-
ENSMUSG00000030107	38.1591	-4.67443	1.0097	-4.62954	3.66487e-06	0.000242163	Usp18	6	121245906	121270917	+	2790	protein_coding	ubiquitin specific peptidase 18 [Source:MGI Symbol;Acc:MGI:1344364]	-
ENSMUSG00000030157	53.9395	-4.06435	0.865439	-4.69629	2.64924e-06	0.000190477	Clec2d	6	129180615	129186534	+	1213	protein_coding	C-type lectin domain family 2, member d [Source:MGI Symbol;Acc:MGI:2135589]	-
ENSMUSG00000030203	649.201	-1.15005	0.276646	-4.15713	3.22272e-05	0.00147333	Dusp16	6	134715468	134792625	-	7798	protein_coding	dual specificity phosphatase 16 [Source:MGI Symbol;Acc:MGI:1917936]	-
ENSMUSG00000030218	60006.8	-1.81505	0.263529	-6.88749	5.67865e-12	2.31703e-09	Mgp	6	136872435	136875823	-	1187	protein_coding	matrix Gla protein [Source:MGI Symbol;Acc:MGI:96976]	-
ENSMUSG00000030220	1209.69	-1.91243	0.32986	-5.79769	6.72331e-09	1.16735e-06	Arhgdib	6	136923655	136941899	-	1707	protein_coding	Rho, GDP dissociation inhibitor (GDI) beta [Source:MGI Symbol;Acc:MGI:101940]	-
ENSMUSG00000030222	184.206	-2.06012	0.408903	-5.03816	4.70029e-07	4.48616e-05	Rerg	6	137054825	137170497	-	2731	protein_coding	RAS-like, estrogen-regulated, growth-inhibitor [Source:MGI Symbol;Acc:MGI:2665139]	-
ENSMUSG00000030246	280.92	-1.25299	0.363472	-3.44728	0.000566262	0.013371	Ldhb	6	142490249	142507957	-	1570	protein_coding	lactate dehydrogenase B [Source:MGI Symbol;Acc:MGI:96763]	-
ENSMUSG00000030317	77.2001	-1.72424	0.519987	-3.31593	0.000913374	0.0193349	Timp4	6	115241892	115252205	-	5894	protein_coding	tissue inhibitor of metalloproteinase 4 [Source:MGI Symbol;Acc:MGI:109125]	-
ENSMUSG00000030465	1249.62	-1.24977	0.388292	-3.21865	0.00128797	0.0250548	Psd3	8	67689082	68212027	-	17632	protein_coding	pleckstrin and Sec7 domain containing 3 [Source:MGI Symbol;Acc:MGI:1918215]	-
ENSMUSG00000030545	130.138	1.13521	0.379449	2.99174	0.00277397	0.0425907	Pex11a	7	79735957	79743131	-	3182	protein_coding	peroxisomal biogenesis factor 11 alpha [Source:MGI Symbol;Acc:MGI:1338788]	-
ENSMUSG00000030560	187.144	-1.9369	0.590587	-3.27962	0.00103946	0.0213397	Ctsc	7	88278085	88310888	+	5808	protein_coding	cathepsin C [Source:MGI Symbol;Acc:MGI:109553]	-
ENSMUSG00000030562	152.275	-1.70043	0.383429	-4.43481	9.21546e-06	0.000520434	Nox4	7	87246096	87398710	+	8471	protein_coding	NADPH oxidase 4 [Source:MGI Symbol;Acc:MGI:1354184]	-
ENSMUSG00000030606	86.1876	-1.48216	0.461653	-3.21054	0.00132485	0.0255683	Hapln3	7	79115102	79131018	-	3513	protein_coding	hyaluronan and proteoglycan link protein 3 [Source:MGI Symbol;Acc:MGI:1914916]	-
ENSMUSG00000030616	528.968	1.30462	0.329391	3.9607	7.47313e-05	0.00289713	Sytl2	7	90302252	90410719	+	13941	protein_coding	synaptotagmin-like 2 [Source:MGI Symbol;Acc:MGI:1933366]	-
ENSMUSG00000030671	554.378	1.063	0.360674	2.94727	0.00320596	0.0468019	Pde3b	7	114415281	114539251	+	9114	protein_coding	phosphodiesterase 3B, cGMP-inhibited [Source:MGI Symbol;Acc:MGI:1333863]	-
ENSMUSG00000030688	334.25	-1.27795	0.267983	-4.76877	1.85353e-06	0.000140053	Stard10	7	101317086	101346626	+	2419	protein_coding	START domain containing 10 [Source:MGI Symbol;Acc:MGI:1860093]	-
ENSMUSG00000030772	286.775	-2.83303	0.357752	-7.91897	2.3948e-15	2.44285e-12	Dkk3	7	112116017	112159057	-	3359	protein_coding	dickkopf WNT signaling pathway inhibitor 3 [Source:MGI Symbol;Acc:MGI:1354952]	-
ENSMUSG00000030847	8265.52	-1.40827	0.310688	-4.53275	5.82203e-06	0.000354557	Bag3	7	128523616	128546981	+	2562	protein_coding	BCL2-associated athanogene 3 [Source:MGI Symbol;Acc:MGI:1352493]	-
ENSMUSG00000030849	4170.79	-1.20572	0.335682	-3.59185	0.000328334	0.00906724	Fgfr2	7	130162451	133123350	-	10328	protein_coding	fibroblast growth factor receptor 2 [Source:MGI Symbol;Acc:MGI:95523]	-
ENSMUSG00000030862	532.919	-1.80917	0.456554	-3.96267	7.4117e-05	0.00288703	Cpxm2	7	132032687	132154739	-	4622	protein_coding	carboxypeptidase X 2 (M14 family) [Source:MGI Symbol;Acc:MGI:1926006]	-
ENSMUSG00000030921	21.3013	-4.40087	1.20951	-3.63855	0.000274177	0.00779589	Trim30a	7	104409025	104465193	-	4111	protein_coding	tripartite motif-containing 30A [Source:MGI Symbol;Acc:MGI:98178]	-
ENSMUSG00000031004	220.239	2.27817	0.375908	6.06045	1.35739e-09	2.91499e-07	Mki67	7	135689784	135716361	-	10061	protein_coding	antigen identified by monoclonal antibody Ki 67 [Source:MGI Symbol;Acc:MGI:106035]	-
ENSMUSG00000031097	12.9788	-5.36901	1.50954	-3.55673	0.0003755	0.0100633	Tnni2	7	142441808	142444410	+	1497	protein_coding	troponin I, skeletal, fast 2 [Source:MGI Symbol;Acc:MGI:105070]	-
ENSMUSG00000031253	505.652	-1.43021	0.316127	-4.52415	6.06385e-06	0.000363853	Srpx2	X	133908426	133932446	+	2922	protein_coding	sushi-repeat-containing protein, X-linked 2 [Source:MGI Symbol;Acc:MGI:1916042]	-
ENSMUSG00000031266	282.137	-1.51494	0.296367	-5.11171	3.19249e-07	3.23631e-05	Gla	X	134588149	134601125	-	3265	protein_coding	galactosidase, alpha [Source:MGI Symbol;Acc:MGI:1347344]	-
ENSMUSG00000031284	362.321	1.6221	0.421881	3.84492	0.00012059	0.00410888	Pak3	X	143518591	143797796	+	9552	protein_coding	p21 (RAC1) activated kinase 3 [Source:MGI Symbol;Acc:MGI:1339656]	-
ENSMUSG00000031297	734.549	1.39436	0.371715	3.75116	0.000176021	0.00560007	Slc7a3	X	101079210	101086020	-	3784	protein_coding	solute carrier family 7 (cationic amino acid transporter, y+ system), member 3 [Source:MGI Symbol;Acc:MGI:1100521]	-
ENSMUSG00000031328	13681.2	1.34862	0.254334	5.30255	1.14194e-07	1.38056e-05	Flna	X	74223461	74249820	-	9400	protein_coding	filamin, alpha [Source:MGI Symbol;Acc:MGI:95556]	-
ENSMUSG00000031355	120.357	-1.92944	0.421015	-4.58283	4.58728e-06	0.000286854	Arhgap6	X	168795099	169304435	+	12128	protein_coding	Rho GTPase activating protein 6 [Source:MGI Symbol;Acc:MGI:1196332]	-
ENSMUSG00000031360	427.29	-1.00846	0.263596	-3.82577	0.000130363	0.0043779	Ctps2	X	162901238	163032508	+	4720	protein_coding	cytidine 5'-triphosphate synthase 2 [Source:MGI Symbol;Acc:MGI:1933185]	-
ENSMUSG00000031379	170.506	-2.93406	0.443171	-6.6206	3.57748e-11	1.21642e-08	Pir	X	164269371	164373011	+	5553	protein_coding	pirin [Source:MGI Symbol;Acc:MGI:1916906]	-
ENSMUSG00000031386	1442.7	1.05209	0.272394	3.86238	0.000112289	0.00389103	Hcfc1	X	73942792	73966357	-	8360	protein_coding	host cell factor C1 [Source:MGI Symbol;Acc:MGI:105942]	-
ENSMUSG00000031403	1712.18	1.09018	0.311628	3.49833	0.000468183	0.0116046	Dkc1	X	75095854	75109777	+	4121	protein_coding	dyskeratosis congenita 1, dyskerin [Source:MGI Symbol;Acc:MGI:1861727]	-
ENSMUSG00000031504	284.091	-1.14647	0.350458	-3.27133	0.00107043	0.0217564	Rab20	8	11453518	11478710	-	1392	protein_coding	RAB20, member RAS oncogene family [Source:MGI Symbol;Acc:MGI:102789]	-
ENSMUSG00000031530	137.664	-1.11015	0.35094	-3.16337	0.00155951	0.028944	Dusp4	8	34807297	34819894	+	2740	protein_coding	dual specificity phosphatase 4 [Source:MGI Symbol;Acc:MGI:2442191]	-
ENSMUSG00000031539	31.0013	-2.19874	0.652111	-3.37173	0.000746987	0.0164307	Ap3m2	8	22787354	22805622	-	4525	protein_coding	adaptor-related protein complex 3, mu 2 subunit [Source:MGI Symbol;Acc:MGI:1929214]	-
ENSMUSG00000031549	80.5088	-1.48809	0.478304	-3.11118	0.00186341	0.0324921	Ido2	8	24531892	24576333	-	3636	protein_coding	indoleamine 2,3-dioxygenase 2 [Source:MGI Symbol;Acc:MGI:2142489]	-
ENSMUSG00000031565	19087.8	-1.3225	0.220512	-5.99742	2.00472e-09	4.0394e-07	Fgfr1	8	25513654	25575718	+	9875	protein_coding	fibroblast growth factor receptor 1 [Source:MGI Symbol;Acc:MGI:95522]	-
ENSMUSG00000031626	744.318	-1.51395	0.305043	-4.96309	6.9381e-07	5.99136e-05	Sorbs2	8	45507788	45827906	+	27851	protein_coding	sorbin and SH3 domain containing 2 [Source:MGI Symbol;Acc:MGI:1924574]	-
ENSMUSG00000031662	25.2098	-6.30506	1.41457	-4.45721	8.30315e-06	0.000475494	Snx20	8	88626563	88636128	-	6439	protein_coding	sorting nexin 20 [Source:MGI Symbol;Acc:MGI:1918857]	-
ENSMUSG00000031748	110.008	1.69215	0.402115	4.20813	2.57492e-05	0.00121813	Gnao1	8	93809966	93969388	+	11053	protein_coding	guanine nucleotide binding protein, alpha O [Source:MGI Symbol;Acc:MGI:95775]	-
ENSMUSG00000031785	210.084	-2.25549	0.340227	-6.62937	3.37122e-11	1.17068e-08	Adgrg1	8	94974751	95014217	+	5421	protein_coding	adhesion G protein-coupled receptor G1 [Source:MGI Symbol;Acc:MGI:1340051]	-
ENSMUSG00000031808	247.092	-1.16319	0.307158	-3.78695	0.000152506	0.00495827	Slc27a1	8	71568882	71587302	+	5835	protein_coding	solute carrier family 27 (fatty acid transporter), member 1 [Source:MGI Symbol;Acc:MGI:1347098]	-
ENSMUSG00000031824	188.236	-1.45904	0.411701	-3.54393	0.000394213	0.0103773	6430548M08Rik	8	120114152	120165306	+	6626	protein_coding	RIKEN cDNA 6430548M08 gene [Source:MGI Symbol;Acc:MGI:2443793]	-
ENSMUSG00000031834	248.743	-1.54053	0.297078	-5.1856	2.1532e-07	2.35855e-05	Pik3r2	8	70768176	70776713	-	4176	protein_coding	phosphoinositide-3-kinase regulatory subunit 2 [Source:MGI Symbol;Acc:MGI:1098772]	-
ENSMUSG00000031849	25884.6	-1.56857	0.268072	-5.85131	4.87702e-09	8.94358e-07	Comp	8	70373558	70382066	+	2967	protein_coding	cartilage oligomeric matrix protein [Source:MGI Symbol;Acc:MGI:88469]	-
ENSMUSG00000031871	14.6839	-6.41067	1.58803	-4.03686	5.41723e-05	0.00225547	Cdh5	8	104101625	104144511	+	4203	protein_coding	cadherin 5 [Source:MGI Symbol;Acc:MGI:105057]	-
ENSMUSG00000031927	12.7004	4.12625	1.1809	3.49416	0.000475559	0.01176	1700012B09Rik	9	14756587	14771030	-	819	protein_coding	RIKEN cDNA 1700012B09 gene [Source:MGI Symbol;Acc:MGI:1916575]	-
ENSMUSG00000031930	4463.08	-1.26033	0.221803	-5.6822	1.32973e-08	2.1277e-06	Wwp2	8	107436365	107558595	+	8871	protein_coding	WW domain containing E3 ubiquitin protein ligase 2 [Source:MGI Symbol;Acc:MGI:1914144]	-
ENSMUSG00000032006	9.97687	-5.84504	1.58565	-3.68622	0.000227613	0.00672984	Pdgfd	9	6168584	6378850	+	3154	protein_coding	platelet-derived growth factor, D polypeptide [Source:MGI Symbol;Acc:MGI:1919035]	-
ENSMUSG00000032060	1692.41	-1.50597	0.289171	-5.2079	1.90991e-07	2.14977e-05	Cryab	9	50751325	50756636	+	1479	protein_coding	crystallin, alpha B [Source:MGI Symbol;Acc:MGI:88516]	-
ENSMUSG00000032086	312.295	1.26229	0.336005	3.75675	0.000172136	0.00550868	Bace1	9	45838580	45864399	+	6348	protein_coding	beta-site APP cleaving enzyme 1 [Source:MGI Symbol;Acc:MGI:1346542]	-
ENSMUSG00000032179	1428.97	-1.01833	0.311221	-3.27205	0.0010677	0.0217281	Bmp5	9	75775364	75900310	+	4025	protein_coding	bone morphogenetic protein 5 [Source:MGI Symbol;Acc:MGI:88181]	-
ENSMUSG00000032192	126.307	-1.17314	0.376012	-3.11996	0.00180876	0.0319279	Gnb5	9	75306288	75345876	+	3115	protein_coding	guanine nucleotide binding protein (G protein), beta 5 [Source:MGI Symbol;Acc:MGI:101848]	-
ENSMUSG00000032202	126.92	-2.29384	0.515947	-4.44589	8.75307e-06	0.000496038	Rab27a	9	73044854	73097629	+	3879	protein_coding	RAB27A, member RAS oncogene family [Source:MGI Symbol;Acc:MGI:1861441]	-
ENSMUSG00000032204	8.89233	-5.67771	1.91884	-2.95893	0.00308712	0.0457214	Aqp9	9	71110659	71168682	-	4143	protein_coding	aquaporin 9 [Source:MGI Symbol;Acc:MGI:1891066]	-
ENSMUSG00000032261	295.05	1.48833	0.397136	3.74767	0.000178487	0.00566748	Sh3bgrl2	9	83548327	83638801	+	7865	protein_coding	SH3 domain binding glutamic acid-rich protein like 2 [Source:MGI Symbol;Acc:MGI:1915350]	-
ENSMUSG00000032322	179.997	-1.88979	0.511941	-3.69142	0.000223009	0.00661958	Pstpip1	9	56089962	56128888	+	3830	protein_coding	proline-serine-threonine phosphatase-interacting protein 1 [Source:MGI Symbol;Acc:MGI:1321396]	-
ENSMUSG00000032366	8996.34	1.19777	0.304531	3.93318	8.38307e-05	0.00310955	Tpm1	9	67022590	67049406	-	6485	protein_coding	tropomyosin 1, alpha [Source:MGI Symbol;Acc:MGI:98809]	-
ENSMUSG00000032373	167.693	1.86035	0.412674	4.50804	6.54303e-06	0.000387434	Car12	9	66713686	66766845	+	7597	protein_coding	carbonic anhydrase 12 [Source:MGI Symbol;Acc:MGI:1923709]	-
ENSMUSG00000032380	96.5708	-1.19137	0.400171	-2.97715	0.00290945	0.0438864	Dapk2	9	66158223	66272242	+	3512	protein_coding	death-associated protein kinase 2 [Source:MGI Symbol;Acc:MGI:1341297]	-
ENSMUSG00000032402	3570.54	-1.79842	0.22595	-7.95937	1.72924e-15	1.96341e-12	Smad3	9	63646767	63757994	-	5542	protein_coding	SMAD family member 3 [Source:MGI Symbol;Acc:MGI:1201674]	MH1
ENSMUSG00000032452	17.6617	4.5966	1.16825	3.9346	8.33341e-05	0.00309817	Clstn2	9	97444395	98033181	-	5691	protein_coding	calsyntenin 2 [Source:MGI Symbol;Acc:MGI:1929897]	-
ENSMUSG00000032470	3758.72	-1.45271	0.24071	-6.03507	1.58891e-09	3.36787e-07	Mras	9	99385420	99437381	-	5134	protein_coding	muscle and microspikes RAS [Source:MGI Symbol;Acc:MGI:1100856]	-
ENSMUSG00000032511	245.137	1.91224	0.381258	5.01559	5.28701e-07	4.76736e-05	Scn5a	9	119483408	119579016	-	8764	protein_coding	sodium channel, voltage-gated, type V, alpha [Source:MGI Symbol;Acc:MGI:98251]	-
ENSMUSG00000032515	7457.71	-1.6567	0.483835	-3.4241	0.000616836	0.0142396	Csrnp1	9	119971163	119984658	-	3473	protein_coding	cysteine-serine-rich nuclear protein 1 [Source:MGI Symbol;Acc:MGI:2387989]	-
ENSMUSG00000032562	4009.04	-1.29814	0.319737	-4.06001	4.90701e-05	0.0020748	Gnai2	9	107614125	107635367	-	3779	protein_coding	guanine nucleotide binding protein (G protein), alpha inhibiting 2 [Source:MGI Symbol;Acc:MGI:95772]	-
ENSMUSG00000032596	30.6143	-3.25815	1.00783	-3.23283	0.0012257	0.0241019	Uba7	9	107975505	107984060	+	6692	protein_coding	ubiquitin-like modifier activating enzyme 7 [Source:MGI Symbol;Acc:MGI:1349462]	-
ENSMUSG00000032624	768.342	1.00368	0.308087	3.25776	0.00112294	0.0226265	Eml4	17	83350931	83480361	+	5445	protein_coding	echinoderm microtubule associated protein like 4 [Source:MGI Symbol;Acc:MGI:1926048]	-
ENSMUSG00000032652	159.86	-1.07217	0.355862	-3.01289	0.00258773	0.040649	Crebl2	6	134830154	134858931	+	6186	protein_coding	cAMP responsive element binding protein-like 2 [Source:MGI Symbol;Acc:MGI:1889385]	-
ENSMUSG00000032679	62.3882	1.54812	0.52241	2.96342	0.00304239	0.045223	Cd59a	2	104095801	104115354	+	1811	protein_coding	CD59a antigen [Source:MGI Symbol;Acc:MGI:109177]	-
ENSMUSG00000032688	1005.61	1.26128	0.341575	3.69254	0.000222029	0.00661266	Malt1	18	65430962	65478823	+	11735	protein_coding	MALT1 paracaspase [Source:MGI Symbol;Acc:MGI:2445027]	-
ENSMUSG00000032698	17.5785	-5.19553	1.28077	-4.05656	4.98008e-05	0.00209656	Lmo2	2	103957986	103981878	+	2166	protein_coding	LIM domain only 2 [Source:MGI Symbol;Acc:MGI:102811]	-
ENSMUSG00000032702	8769.43	-1.12054	0.215993	-5.18785	2.12734e-07	2.35855e-05	Kank1	19	25236975	25434496	+	6166	protein_coding	KN motif and ankyrin repeat domains 1 [Source:MGI Symbol;Acc:MGI:2147707]	-
ENSMUSG00000032717	497.913	-1.20911	0.372371	-3.24706	0.00116604	0.0234072	Mdfi	17	47815328	47834691	-	3092	protein_coding	MyoD family inhibitor [Source:MGI Symbol;Acc:MGI:107687]	-
ENSMUSG00000032724	1813.58	-1.53231	0.354538	-4.32201	1.54616e-05	0.000808813	Abtb2	2	103566310	103718423	+	6032	protein_coding	ankyrin repeat and BTB (POZ) domain containing 2 [Source:MGI Symbol;Acc:MGI:2139365]	-
ENSMUSG00000032726	186.84	1.13256	0.335428	3.37648	0.0007342	0.0161931	Bmp8a	4	123312645	123343252	-	2405	protein_coding	bone morphogenetic protein 8a [Source:MGI Symbol;Acc:MGI:104515]	-
ENSMUSG00000032845	180.19	1.60784	0.412834	3.89464	9.8346e-05	0.00346208	Alpk2	18	65265529	65393888	-	7782	protein_coding	alpha-kinase 2 [Source:MGI Symbol;Acc:MGI:2449492]	-
ENSMUSG00000032849	364.075	1.34411	0.404796	3.32046	0.000898682	0.0190486	Abcc4	14	118482692	118706219	-	6389	protein_coding	ATP-binding cassette, sub-family C (CFTR/MRP), member 4 [Source:MGI Symbol;Acc:MGI:2443111]	-
ENSMUSG00000032925	215.949	-1.55473	0.436866	-3.55882	0.000372529	0.0100165	Itgbl1	14	123659971	123975618	+	4229	protein_coding	integrin, beta-like 1 [Source:MGI Symbol;Acc:MGI:2443439]	-
ENSMUSG00000033022	3946.16	-1.89627	0.256078	-7.40505	1.31102e-13	9.30309e-11	Cdo1	18	46713205	46728342	-	1530	protein_coding	cysteine dioxygenase 1, cytosolic [Source:MGI Symbol;Acc:MGI:105925]	-
ENSMUSG00000033065	149.68	-1.11648	0.376658	-2.96418	0.00303494	0.0451945	Pfkm	15	98092589	98132451	+	3340	protein_coding	phosphofructokinase, muscle [Source:MGI Symbol;Acc:MGI:97548]	-
ENSMUSG00000033149	205.302	-1.19443	0.33845	-3.52911	0.000416964	0.0107602	Phldb2	16	45746243	45953598	-	7577	protein_coding	pleckstrin homology like domain, family B, member 2 [Source:MGI Symbol;Acc:MGI:2444981]	-
ENSMUSG00000033152	14.0295	-4.43997	1.18265	-3.75426	0.000173852	0.00554188	Podxl2	6	88842558	88875044	-	5749	protein_coding	podocalyxin-like 2 [Source:MGI Symbol;Acc:MGI:2442488]	-
ENSMUSG00000033208	867.907	-2.16569	0.272273	-7.95409	1.80449e-15	1.96341e-12	S100b	10	76253853	76261159	+	1484	protein_coding	S100 protein, beta polypeptide, neural [Source:MGI Symbol;Acc:MGI:98217]	-
ENSMUSG00000033256	363.79	-1.45389	0.412848	-3.52161	0.000428938	0.0109045	Shf	2	122348892	122369162	-	2305	protein_coding	Src homology 2 domain containing F [Source:MGI Symbol;Acc:MGI:3613669]	-
ENSMUSG00000033327	513.951	-1.22688	0.415739	-2.9511	0.00316649	0.0465169	Tnxb	17	34670535	34719815	+	12209	protein_coding	tenascin XB [Source:MGI Symbol;Acc:MGI:1932137]	-
ENSMUSG00000033350	251.187	1.46584	0.386073	3.79679	0.000146581	0.00481356	Chst2	9	95399292	95406722	-	7328	protein_coding	carbohydrate sulfotransferase 2 [Source:MGI Symbol;Acc:MGI:1891160]	-
ENSMUSG00000033355	70.7802	-4.84	0.783351	-6.17858	6.46813e-10	1.67566e-07	Rtp4	16	23520291	23614222	+	2131	protein_coding	receptor transporter protein 4 [Source:MGI Symbol;Acc:MGI:1915025]	-
ENSMUSG00000033446	7.18727	-5.364	1.72148	-3.11593	0.00183367	0.0322146	Lpar6	14	73237895	73243294	+	5400	protein_coding	lysophosphatidic acid receptor 6 [Source:MGI Symbol;Acc:MGI:1914418]	-
ENSMUSG00000033488	145.852	-1.58684	0.466964	-3.3982	0.000678314	0.0151862	Cryzl2	1	157458577	157492638	+	2534	protein_coding	crystallin zeta like 2 [Source:MGI Symbol;Acc:MGI:2448516]	-
ENSMUSG00000033538	411.804	1.29056	0.320929	4.02133	5.78715e-05	0.0023747	Casp4	9	5308828	5336783	+	3710	protein_coding	caspase 4, apoptosis-related cysteine peptidase [Source:MGI Symbol;Acc:MGI:107700]	-
ENSMUSG00000033544	196.832	-2.04416	0.386433	-5.28982	1.22439e-07	1.42737e-05	Angptl1	1	156838562	156861078	+	2841	protein_coding	angiopoietin-like 1 [Source:MGI Symbol;Acc:MGI:1919963]	-
ENSMUSG00000033581	1116.23	-1.26304	0.367336	-3.43838	0.000585209	0.0136446	Igf2bp2	16	22059009	22163299	-	7402	protein_coding	insulin-like growth factor 2 mRNA binding protein 2 [Source:MGI Symbol;Acc:MGI:1890358]	-
ENSMUSG00000033585	657.119	-1.01394	0.287279	-3.52946	0.000416406	0.0107602	Ndn	7	62346569	62350262	+	3694	protein_coding	necdin [Source:MGI Symbol;Acc:MGI:97290]	-
ENSMUSG00000033610	616.775	-1.60199	0.323428	-4.95316	7.30177e-07	6.17473e-05	Pank1	19	34810894	34879455	-	3692	protein_coding	pantothenate kinase 1 [Source:MGI Symbol;Acc:MGI:1922985]	-
ENSMUSG00000033688	16.6258	5.57033	1.33751	4.1647	3.11764e-05	0.00143776	1300017J02Rik	9	103250521	103305082	-	4508	protein_coding	RIKEN cDNA 1300017J02 gene [Source:MGI Symbol;Acc:MGI:1919025]	-
ENSMUSG00000033717	135.357	1.43728	0.38783	3.70595	0.000210602	0.00633009	Adra2a	19	54045182	54048982	+	3801	protein_coding	adrenergic receptor, alpha 2a [Source:MGI Symbol;Acc:MGI:87934]	-
ENSMUSG00000033762	67.339	1.37882	0.457283	3.01525	0.00256771	0.0404905	Recql4	15	76703553	76710548	-	4342	protein_coding	RecQ protein-like 4 [Source:MGI Symbol;Acc:MGI:1931028]	-
ENSMUSG00000033863	2884.4	-1.17602	0.256938	-4.57708	4.7152e-06	0.000293728	Klf9	19	23141226	23166911	+	3263	protein_coding	Kruppel-like factor 9 [Source:MGI Symbol;Acc:MGI:1333856]	zf-C2H2
ENSMUSG00000033871	43.8071	3.18985	0.592908	5.38	7.44844e-08	9.51535e-06	Ppargc1b	18	61298136	61400431	-	3990	protein_coding	peroxisome proliferative activated receptor, gamma, coactivator 1 beta [Source:MGI Symbol;Acc:MGI:2444934]	-
ENSMUSG00000033952	65.247	2.08369	0.589114	3.53699	0.000404713	0.0105595	Aspm	1	139454772	139494091	+	11590	protein_coding	abnormal spindle microtubule assembly [Source:MGI Symbol;Acc:MGI:1334448]	-
ENSMUSG00000033998	268.48	-1.6249	0.339893	-4.78062	1.74752e-06	0.000132657	Kcnk1	8	125995170	126030685	+	2235	protein_coding	potassium channel, subfamily K, member 1 [Source:MGI Symbol;Acc:MGI:109322]	-
ENSMUSG00000034006	461.382	-1.14231	0.340484	-3.35497	0.000793739	0.0172959	Pqlc1	18	80253292	80292725	+	6100	protein_coding	PQ loop repeat containing 1 [Source:MGI Symbol;Acc:MGI:1914193]	-
ENSMUSG00000034116	28.8929	-4.71889	1.25071	-3.77296	0.00016132	0.00522402	Vav1	17	57279100	57328031	+	3688	protein_coding	vav 1 oncogene [Source:MGI Symbol;Acc:MGI:98923]	-
ENSMUSG00000034127	17.6096	-5.77604	1.30328	-4.43194	9.3389e-06	0.000525587	Tspan8	10	115816832	115849893	+	1702	protein_coding	tetraspanin 8 [Source:MGI Symbol;Acc:MGI:2384918]	-
ENSMUSG00000034135	2819.6	-1.13939	0.248617	-4.5829	4.5857e-06	0.000286854	Sik3	9	46012820	46224194	+	9318	protein_coding	SIK family kinase 3 [Source:MGI Symbol;Acc:MGI:2446296]	-
ENSMUSG00000034165	730.886	-1.94929	0.46456	-4.19599	2.71678e-05	0.00127416	Ccnd3	17	47505051	47599691	+	8775	protein_coding	cyclin D3 [Source:MGI Symbol;Acc:MGI:88315]	-
ENSMUSG00000034205	6053.96	1.52482	0.247993	6.14861	7.81633e-10	1.93288e-07	Loxl2	14	69609068	69695834	+	5405	protein_coding	lysyl oxidase-like 2 [Source:MGI Symbol;Acc:MGI:2137913]	-
ENSMUSG00000034245	38.7297	-2.71865	0.886303	-3.0674	0.00215929	0.0361825	Hdac11	6	91156665	91174692	+	3849	protein_coding	histone deacetylase 11 [Source:MGI Symbol;Acc:MGI:2385252]	-
ENSMUSG00000034265	68.531	1.41237	0.447201	3.15823	0.00158729	0.0292354	Zdhhc14	17	5492557	5753811	+	3078	protein_coding	zinc finger, DHHC domain containing 14 [Source:MGI Symbol;Acc:MGI:2653229]	-
ENSMUSG00000034266	143.043	-1.73917	0.432629	-4.01999	5.81999e-05	0.0023747	Batf	12	85686669	85709087	+	1406	protein_coding	basic leucine zipper transcription factor, ATF-like [Source:MGI Symbol;Acc:MGI:1859147]	TF_bZIP
ENSMUSG00000034311	25.3451	2.34596	0.724179	3.23948	0.00119748	0.0237186	Kif4	X	100625737	100727214	+	5514	protein_coding	kinesin family member 4 [Source:MGI Symbol;Acc:MGI:108389]	-
ENSMUSG00000034412	2698.25	-1.05221	0.352713	-2.98318	0.00285273	0.0432708	Tbc1d10a	11	4186789	4215505	+	2733	protein_coding	TBC1 domain family, member 10a [Source:MGI Symbol;Acc:MGI:2144164]	-
ENSMUSG00000034459	671.153	-2.9495	0.310718	-9.49253	2.25498e-21	5.25766e-18	Ifit1	19	34640871	34650009	+	2656	protein_coding	interferon-induced protein with tetratricopeptide repeats 1 [Source:MGI Symbol;Acc:MGI:99450]	-
ENSMUSG00000034463	2213	-1.57355	0.279284	-5.63421	1.75864e-08	2.7078e-06	Scara3	14	65919394	65953935	-	3597	protein_coding	scavenger receptor class A, member 3 [Source:MGI Symbol;Acc:MGI:2444418]	-
ENSMUSG00000034480	501.258	1.26156	0.346077	3.64532	0.000267062	0.00763348	Diaph2	X	129749742	130465834	+	11553	protein_coding	diaphanous related formin 2 [Source:MGI Symbol;Acc:MGI:1858500]	-
ENSMUSG00000034485	1304.41	-1.09605	0.306645	-3.57433	0.000351124	0.00956711	Uaca	9	60794542	60880370	+	5807	protein_coding	uveal autoantigen with coiled-coil domains and ankyrin repeats [Source:MGI Symbol;Acc:MGI:1919815]	-
ENSMUSG00000034607	8.59871	-5.62714	1.63506	-3.44154	0.000578415	0.0135248	Pof1b	X	112638431	112698651	-	3886	protein_coding	premature ovarian failure 1B [Source:MGI Symbol;Acc:MGI:1916943]	-
ENSMUSG00000034926	1389.12	1.83878	0.263818	6.96988	3.17215e-12	1.54489e-09	Dhcr24	4	106561038	106589113	+	4028	protein_coding	24-dehydrocholesterol reductase [Source:MGI Symbol;Acc:MGI:1922004]	-
ENSMUSG00000034990	72.2357	-1.72005	0.45968	-3.74185	0.000182672	0.00571149	Otoa	7	121081650	121163097	+	8439	protein_coding	otoancorin [Source:MGI Symbol;Acc:MGI:2149209]	-
ENSMUSG00000034997	68.3623	2.92324	0.624816	4.67856	2.88902e-06	0.000203609	Htr2a	14	74640840	74709494	+	5606	protein_coding	5-hydroxytryptamine (serotonin) receptor 2A [Source:MGI Symbol;Acc:MGI:109521]	-
ENSMUSG00000035021	1023.15	1.27292	0.325926	3.90554	9.40144e-05	0.00335757	Baz1a	12	54892989	55014348	-	7159	protein_coding	bromodomain adjacent to zinc finger domain 1A [Source:MGI Symbol;Acc:MGI:1309478]	-
ENSMUSG00000035184	51.3471	-1.91579	0.619898	-3.09049	0.00199829	0.0341138	Fam124a	14	62555737	62608486	+	4406	protein_coding	family with sequence similarity 124, member A [Source:MGI Symbol;Acc:MGI:3645930]	-
ENSMUSG00000035279	182.455	-1.52345	0.378924	-4.02045	5.80881e-05	0.0023747	Ssc5d	7	4925785	4944826	+	4590	protein_coding	scavenger receptor cysteine rich family, 5 domains [Source:MGI Symbol;Acc:MGI:3606211]	-
ENSMUSG00000035305	135.763	1.67049	0.490196	3.4078	0.000654889	0.0148657	Ror1	4	100095791	100444765	+	5762	protein_coding	receptor tyrosine kinase-like orphan receptor 1 [Source:MGI Symbol;Acc:MGI:1347520]	-
ENSMUSG00000035314	146.441	1.27724	0.357983	3.56787	0.000359899	0.00975732	Gdpd5	7	99381414	99461877	+	6739	protein_coding	glycerophosphodiester phosphodiesterase domain containing 5 [Source:MGI Symbol;Acc:MGI:2686926]	-
ENSMUSG00000035342	1499.41	-1.03189	0.328812	-3.13824	0.00169967	0.0305509	Lzts2	19	45015176	45027104	+	2921	protein_coding	leucine zipper, putative tumor suppressor 2 [Source:MGI Symbol;Acc:MGI:2385095]	-
ENSMUSG00000035357	903.957	-1.52033	0.310533	-4.89587	9.78714e-07	7.9868e-05	Pdzrn3	6	101149609	101377897	-	7256	protein_coding	PDZ domain containing RING finger 3 [Source:MGI Symbol;Acc:MGI:1933157]	-
ENSMUSG00000035441	2757.63	-1.1857	0.299489	-3.95906	7.52441e-05	0.00291009	Myo1d	11	80482126	80780025	-	6465	protein_coding	myosin ID [Source:MGI Symbol;Acc:MGI:107728]	-
ENSMUSG00000035621	1163.73	-1.01061	0.270186	-3.74043	0.000183707	0.00573287	Midn	10	80148272	80158368	+	4307	protein_coding	midnolin [Source:MGI Symbol;Acc:MGI:1890222]	-
ENSMUSG00000035673	3938.21	-1.36533	0.222487	-6.13667	8.42685e-10	2.05276e-07	Sbno2	10	80056992	80105571	-	10715	protein_coding	strawberry notch 2 [Source:MGI Symbol;Acc:MGI:2448490]	-
ENSMUSG00000035799	179.389	-1.42658	0.358654	-3.9776	6.96144e-05	0.0027312	Twist1	12	33957671	33959829	+	1628	protein_coding	twist basic helix-loop-helix transcription factor 1 [Source:MGI Symbol;Acc:MGI:98872]	bHLH
ENSMUSG00000035834	239.427	1.09043	0.366057	2.97884	0.00289338	0.0437655	Polr3g	13	81673843	81711013	-	3936	protein_coding	polymerase (RNA) III (DNA directed) polypeptide G [Source:MGI Symbol;Acc:MGI:1914736]	-
ENSMUSG00000035896	7.48551	-5.42431	1.75252	-3.09516	0.0019671	0.0337238	Rnase1	14	51144998	51146785	-	992	protein_coding	ribonuclease, RNase A family, 1 (pancreatic) [Source:MGI Symbol;Acc:MGI:97919]	-
ENSMUSG00000035919	51.532	-1.97431	0.529249	-3.7304	0.000191176	0.00587894	Bbs9	9	22475715	22888280	+	6243	protein_coding	Bardet-Biedl syndrome 9 (human) [Source:MGI Symbol;Acc:MGI:2442833]	-
ENSMUSG00000036106	370.975	1.18509	0.34204	3.46478	0.000530675	0.0127465	Prr5	15	84669620	84703673	+	1917	protein_coding	proline rich 5 (renal) [Source:MGI Symbol;Acc:MGI:1924714]	-
ENSMUSG00000036109	51.9234	2.0655	0.672052	3.07342	0.00211624	0.0356073	Mbnl3	X	51117269	51206532	-	8743	protein_coding	muscleblind like splicing factor 3 [Source:MGI Symbol;Acc:MGI:2444912]	-
ENSMUSG00000036181	2412.01	-1.32545	0.300233	-4.41474	1.01133e-05	0.000563344	Hist1h1c	13	23738808	23740367	+	1560	protein_coding	histone cluster 1, H1c [Source:MGI Symbol;Acc:MGI:1931526]	-
ENSMUSG00000036390	4323.37	-1.95932	0.279608	-7.00739	2.42812e-12	1.27837e-09	Gadd45a	6	67035096	67037457	-	1764	protein_coding	growth arrest and DNA-damage-inducible 45 alpha [Source:MGI Symbol;Acc:MGI:107799]	-
ENSMUSG00000036545	201.476	-1.71052	0.536453	-3.18857	0.00142976	0.0271024	Adamts2	11	50602084	50807573	+	9336	protein_coding	a disintegrin-like and metallopeptidase (reprolysin type) with thrombospondin type 1 motif, 2 [Source:MGI Symbol;Acc:MGI:1347356]	-
ENSMUSG00000036565	271.94	-1.75758	0.390345	-4.50262	6.71195e-06	0.000395472	Ttyh3	5	140620578	140649031	-	5684	protein_coding	tweety family member 3 [Source:MGI Symbol;Acc:MGI:1925589]	-
ENSMUSG00000036570	370.648	-1.42101	0.359962	-3.94766	7.89174e-05	0.00298412	Fxyd1	7	31051678	31057199	-	2186	protein_coding	FXYD domain-containing ion transport regulator 1 [Source:MGI Symbol;Acc:MGI:1889273]	-
ENSMUSG00000036661	1592.21	-1.0777	0.283727	-3.79839	0.000145641	0.00479236	Dennd3	15	73512560	73572242	+	5709	protein_coding	DENN/MADD domain containing 3 [Source:MGI Symbol;Acc:MGI:2146009]	-
ENSMUSG00000036782	104.668	1.54222	0.486305	3.17131	0.00151753	0.0283059	Klhl13	X	23219271	23365082	-	4253	protein_coding	kelch-like 13 [Source:MGI Symbol;Acc:MGI:1914705]	-
ENSMUSG00000036854	617.692	-3.07924	0.258893	-11.8939	1.27327e-32	2.0781e-28	Hspb6	7	30552178	30555443	+	2299	protein_coding	heat shock protein, alpha-crystallin-related, B6 [Source:MGI Symbol;Acc:MGI:2685325]	-
ENSMUSG00000037012	2304.71	-1.03535	0.219555	-4.71566	2.40924e-06	0.000177924	Hk1	10	62268855	62379908	-	8532	protein_coding	hexokinase 1 [Source:MGI Symbol;Acc:MGI:96103]	-
ENSMUSG00000037032	90.2826	-1.36403	0.442262	-3.08422	0.00204086	0.0345887	Apbb1	7	105558483	105581653	-	4408	protein_coding	amyloid beta (A4) precursor protein-binding, family B, member 1 [Source:MGI Symbol;Acc:MGI:107765]	-
ENSMUSG00000037035	141.198	2.02295	0.404694	4.99871	5.7716e-07	5.11947e-05	Inhbb	1	119415465	119422248	-	4255	protein_coding	inhibin beta-B [Source:MGI Symbol;Acc:MGI:96571]	-
ENSMUSG00000037049	211.303	-1.72783	0.335491	-5.15017	2.60252e-07	2.7228e-05	Smpd1	7	105554360	105558389	+	3337	protein_coding	sphingomyelin phosphodiesterase 1, acid lysosomal [Source:MGI Symbol;Acc:MGI:98325]	-
ENSMUSG00000037060	434.095	-1.17532	0.390433	-3.01031	0.00260983	0.0408782	Cavin3	7	105480083	105482300	-	1662	protein_coding	caveolae associated 3 [Source:MGI Symbol;Acc:MGI:1923422]	-
ENSMUSG00000037166	27.7921	-2.7939	0.938971	-2.97549	0.00292521	0.0440427	Ppp1r14a	7	29289308	29293801	+	1367	protein_coding	protein phosphatase 1, regulatory inhibitor subunit 14A [Source:MGI Symbol;Acc:MGI:1931139]	-
ENSMUSG00000037206	1754.9	1.21654	0.287662	4.22907	2.34654e-05	0.00112641	Islr	9	58156268	58204306	-	2686	protein_coding	immunoglobulin superfamily containing leucine-rich repeat [Source:MGI Symbol;Acc:MGI:1349645]	-
ENSMUSG00000037211	131.642	-1.02162	0.347655	-2.93861	0.00329686	0.0477445	Spry1	3	37639947	37644598	+	2906	protein_coding	sprouty RTK signaling antagonist 1 [Source:MGI Symbol;Acc:MGI:1345139]	-
ENSMUSG00000037217	157.527	1.32141	0.407214	3.24501	0.00117446	0.0234906	Syn1	X	20860511	20921004	-	3299	protein_coding	synapsin I [Source:MGI Symbol;Acc:MGI:98460]	-
ENSMUSG00000037254	468.96	-2.0876	0.490932	-4.25233	2.11562e-05	0.0010338	Itih2	2	10094593	10131396	-	3315	protein_coding	inter-alpha trypsin inhibitor, heavy chain 2 [Source:MGI Symbol;Acc:MGI:96619]	-
ENSMUSG00000037306	128.615	-1.17529	0.359086	-3.273	0.00106412	0.0217094	Man1c1	4	134561690	134704290	-	5722	protein_coding	mannosidase, alpha, class 1C, member 1 [Source:MGI Symbol;Acc:MGI:2446214]	-
ENSMUSG00000037344	85.1046	-1.33305	0.444398	-2.99968	0.00270264	0.0417773	Slc12a9	5	137314558	137333597	-	5020	protein_coding	solute carrier family 12 (potassium/chloride transporters), member 9 [Source:MGI Symbol;Acc:MGI:1933532]	-
ENSMUSG00000037406	842.357	-1.35286	0.419228	-3.22703	0.0012508	0.0244483	Htra4	8	25024929	25038962	-	2404	protein_coding	HtrA serine peptidase 4 [Source:MGI Symbol;Acc:MGI:3036260]	-
ENSMUSG00000037447	797.913	-1.36813	0.381776	-3.58358	0.000338917	0.00929657	Arid5a	1	36307733	36324029	+	12540	protein_coding	AT rich interactive domain 5A (MRF1-like) [Source:MGI Symbol;Acc:MGI:2443039]	ARID
ENSMUSG00000037474	56.2344	2.11526	0.580755	3.64226	0.000270258	0.00771132	Dtl	1	191537356	191575544	-	13709	protein_coding	denticleless E3 ubiquitin protein ligase [Source:MGI Symbol;Acc:MGI:1924093]	-
ENSMUSG00000037621	161.608	-1.47072	0.402269	-3.65606	0.000256117	0.00738531	Atoh8	6	72206177	72235577	-	2507	protein_coding	atonal bHLH transcription factor 8 [Source:MGI Symbol;Acc:MGI:1918343]	bHLH
ENSMUSG00000037624	78.7669	1.65033	0.469707	3.51353	0.000442196	0.0111203	Kcnk2	1	189207930	189402273	-	4943	protein_coding	potassium channel, subfamily K, member 2 [Source:MGI Symbol;Acc:MGI:109366]	-
ENSMUSG00000037646	406.273	1.1891	0.375954	3.16288	0.00156216	0.028944	Vps13b	15	35371160	35931229	+	21273	protein_coding	vacuolar protein sorting 13B [Source:MGI Symbol;Acc:MGI:1916380]	-
ENSMUSG00000037664	690.613	-2.6334	0.483259	-5.44926	5.05805e-08	6.71157e-06	Cdkn1c	7	143458339	143461050	-	2039	protein_coding	cyclin-dependent kinase inhibitor 1C (P57) [Source:MGI Symbol;Acc:MGI:104564]	-
ENSMUSG00000037801	10.4719	-5.91611	1.58695	-3.72797	0.000193032	0.00589977	Iqch	9	63421455	63602493	-	6914	protein_coding	IQ motif containing H [Source:MGI Symbol;Acc:MGI:1925500]	-
ENSMUSG00000037822	846.348	-1.00536	0.27909	-3.60227	0.000315447	0.00874093	Smim14	5	65446844	65537184	-	15976	protein_coding	small integral membrane protein 14 [Source:MGI Symbol;Acc:MGI:1915802]	-
ENSMUSG00000037852	7945.39	-1.5597	0.223974	-6.96376	3.31299e-12	1.54489e-09	Cpe	8	64592542	64693054	-	2609	protein_coding	carboxypeptidase E [Source:MGI Symbol;Acc:MGI:101932]	-
ENSMUSG00000037887	1994.71	-1.19281	0.337319	-3.53616	0.000405994	0.0105595	Dusp8	7	142079490	142095843	-	4870	protein_coding	dual specificity phosphatase 8 [Source:MGI Symbol;Acc:MGI:106626]	-
ENSMUSG00000037960	1399.9	-1.6145	0.392218	-4.11633	3.84951e-05	0.00169823	Card19	13	49202950	49216037	-	1477	protein_coding	caspase recruitment domain family, member 19 [Source:MGI Symbol;Acc:MGI:1915730]	-
ENSMUSG00000037962	425.581	-1.64722	0.429192	-3.83796	0.000124063	0.00419842	Rflna	5	125003221	125012547	+	1940	protein_coding	refilin A [Source:MGI Symbol;Acc:MGI:1920371]	-
ENSMUSG00000037966	1970.49	-1.0184	0.30771	-3.3096	0.0009343	0.0197012	Ninj1	13	49187485	49196244	+	1570	protein_coding	ninjurin 1 [Source:MGI Symbol;Acc:MGI:1196617]	-
ENSMUSG00000037989	132.072	-1.83412	0.360652	-5.08557	3.66514e-07	3.64749e-05	Wnk2	13	49036303	49148014	-	8481	protein_coding	WNK lysine deficient protein kinase 2 [Source:MGI Symbol;Acc:MGI:1922857]	-
ENSMUSG00000038022	81.9104	-1.28637	0.420934	-3.056	0.00224314	0.0370819	Mindy4	6	55203383	55320222	+	4785	protein_coding	MINDY lysine 48 deubiquitinase 4 [Source:MGI Symbol;Acc:MGI:3583959]	-
ENSMUSG00000038058	453.423	-1.54178	0.282282	-5.46184	4.71217e-08	6.40894e-06	Nod1	6	54923949	54972612	-	5079	protein_coding	nucleotide-binding oligomerization domain containing 1 [Source:MGI Symbol;Acc:MGI:1341839]	-
ENSMUSG00000038067	401.52	-1.96886	0.440511	-4.46949	7.84061e-06	0.000452179	Csf3	11	98701263	98703629	+	1413	protein_coding	colony stimulating factor 3 (granulocyte) [Source:MGI Symbol;Acc:MGI:1339751]	-
ENSMUSG00000038147	15.8219	-5.62892	1.73391	-3.24637	0.00116885	0.0234072	Cd84	1	171839697	171890718	+	6272	protein_coding	CD84 antigen [Source:MGI Symbol;Acc:MGI:1336885]	-
ENSMUSG00000038167	101.925	-1.27838	0.428204	-2.98545	0.00283157	0.0431102	Plekhg6	6	125362660	125380793	-	3299	protein_coding	pleckstrin homology domain containing, family G (with RhoGef domain) member 6 [Source:MGI Symbol;Acc:MGI:2682298]	-
ENSMUSG00000038178	527.646	-1.26523	0.267995	-4.7211	2.34574e-06	0.000174022	Slc43a2	11	75531694	75577575	+	10042	protein_coding	solute carrier family 43, member 2 [Source:MGI Symbol;Acc:MGI:2442746]	-
ENSMUSG00000038244	584.404	1.2996	0.348549	3.7286	0.000192545	0.00589592	Mical2	7	112225856	112413106	+	15218	protein_coding	microtubule associated monooxygenase, calponin and LIM domain containing 2 [Source:MGI Symbol;Acc:MGI:2444947]	-
ENSMUSG00000038264	5300.42	1.36841	0.351981	3.88774	0.000101181	0.00353613	Sema7a	9	57940112	57962865	+	3298	protein_coding	sema domain, immunoglobulin domain (Ig), and GPI membrane anchor, (semaphorin) 7A [Source:MGI Symbol;Acc:MGI:1306826]	-
ENSMUSG00000038351	247.537	-1.33713	0.397402	-3.36469	0.000766309	0.0167429	Sgsm2	11	74849261	74897060	-	6884	protein_coding	small G protein signaling modulator 2 [Source:MGI Symbol;Acc:MGI:2144695]	-
ENSMUSG00000038393	3168.83	-1.29503	0.226048	-5.72901	1.01021e-08	1.68241e-06	Txnip	3	96557957	96561883	+	3123	protein_coding	thioredoxin interacting protein [Source:MGI Symbol;Acc:MGI:1889549]	-
ENSMUSG00000038453	238.242	-1.44722	0.325046	-4.45235	8.49368e-06	0.000484704	Srcin1	11	97509340	97576186	-	9558	protein_coding	SRC kinase signaling inhibitor 1 [Source:MGI Symbol;Acc:MGI:1933179]	-
ENSMUSG00000038463	200.145	-1.71221	0.500383	-3.42179	0.000622093	0.0143034	Olfml2b	1	170644532	170682789	+	3095	protein_coding	olfactomedin-like 2B [Source:MGI Symbol;Acc:MGI:2443310]	-
ENSMUSG00000038473	183.891	-2.27265	0.378715	-6.00096	1.96151e-09	4.00172e-07	Nos1ap	1	170302668	170589861	-	7249	protein_coding	nitric oxide synthase 1 (neuronal) adaptor protein [Source:MGI Symbol;Acc:MGI:1917979]	-
ENSMUSG00000038517	202.716	-1.79968	0.347367	-5.18093	2.20785e-07	2.40229e-05	Tbkbp1	11	97136171	97151495	-	3975	protein_coding	TBK1 binding protein 1 [Source:MGI Symbol;Acc:MGI:1920424]	-
ENSMUSG00000038521	468.082	-1.24663	0.266885	-4.67102	2.99707e-06	0.00020815	C1s1	6	124530345	124542359	-	3129	protein_coding	complement component 1, s subcomponent 1 [Source:MGI Symbol;Acc:MGI:1355312]	-
ENSMUSG00000038530	58.6481	-1.83393	0.470909	-3.89444	9.84257e-05	0.00346208	Rgs4	1	169741477	169747642	-	3098	protein_coding	regulator of G-protein signaling 4 [Source:MGI Symbol;Acc:MGI:108409]	-
ENSMUSG00000038552	390.74	-1.1214	0.308053	-3.64029	0.000272327	0.0077568	Fndc4	5	31292242	31296080	-	3039	protein_coding	fibronectin type III domain containing 4 [Source:MGI Symbol;Acc:MGI:1917195]	-
ENSMUSG00000038650	4348.76	-1.10603	0.317789	-3.48039	0.000500691	0.0122149	Rnh1	7	141160326	141172857	-	2594	protein_coding	ribonuclease/angiogenin inhibitor 1 [Source:MGI Symbol;Acc:MGI:1195456]	-
ENSMUSG00000038732	149.433	-1.91954	0.3899	-4.92316	8.51557e-07	7.05495e-05	Mboat1	13	30136489	30246717	+	3659	protein_coding	membrane bound O-acyltransferase domain containing 1 [Source:MGI Symbol;Acc:MGI:2387184]	-
ENSMUSG00000038776	818.821	-1.29604	0.275565	-4.70321	2.56098e-06	0.000186597	Ephx1	1	180976210	181020904	-	1950	protein_coding	epoxide hydrolase 1, microsomal [Source:MGI Symbol;Acc:MGI:95405]	-
ENSMUSG00000038811	9.23691	-4.23505	1.36071	-3.11237	0.00185591	0.0324308	Gngt2	11	95837216	95845734	+	1877	protein_coding	guanine nucleotide binding protein (G protein), gamma transducing activity polypeptide 2 [Source:MGI Symbol;Acc:MGI:893584]	-
ENSMUSG00000038859	1552.82	-1.155	0.243854	-4.73643	2.17518e-06	0.000162849	Baiap2l1	5	144264526	144358112	-	3366	protein_coding	BAI1-associated protein 2-like 1 [Source:MGI Symbol;Acc:MGI:1914148]	-
ENSMUSG00000038871	129.533	-1.83303	0.408475	-4.4875	7.20653e-06	0.000421569	Bpgm	6	34476207	34505613	+	3588	protein_coding	2,3-bisphosphoglycerate mutase [Source:MGI Symbol;Acc:MGI:1098242]	-
ENSMUSG00000039005	512.111	-1.1406	0.311098	-3.66638	0.000246011	0.0071372	Tlr4	4	66827584	66930284	+	5556	protein_coding	toll-like receptor 4 [Source:MGI Symbol;Acc:MGI:96824]	-
ENSMUSG00000039007	174.77	-1.48914	0.401356	-3.71027	0.000207035	0.00623434	Cpq	15	33083129	33594552	+	5026	protein_coding	carboxypeptidase Q [Source:MGI Symbol;Acc:MGI:1889205]	-
ENSMUSG00000039084	35424.9	-1.89829	0.409169	-4.63939	3.49434e-06	0.000233734	Chad	11	94565047	94569127	+	1680	protein_coding	chondroadherin [Source:MGI Symbol;Acc:MGI:1096866]	-
ENSMUSG00000039089	244.579	1.03697	0.305547	3.3938	0.000689289	0.0153477	L3mbtl3	10	26274468	26375971	-	9713	protein_coding	L3MBTL3 histone methyl-lysine binding protein [Source:MGI Symbol;Acc:MGI:2143628]	-
ENSMUSG00000039109	2846.58	-1.01519	0.290887	-3.48997	0.00048307	0.0118381	F13a1	13	36867178	37050244	-	6739	protein_coding	coagulation factor XIII, A1 subunit [Source:MGI Symbol;Acc:MGI:1921395]	-
ENSMUSG00000039137	258.501	-1.18304	0.369064	-3.20551	0.00134825	0.0259185	Whrn	4	63414910	63495991	-	7337	protein_coding	whirlin [Source:MGI Symbol;Acc:MGI:2682003]	-
ENSMUSG00000039208	856.163	-1.13317	0.321114	-3.52888	0.000417326	0.0107602	Metrnl	11	121701544	121716306	+	1586	protein_coding	meteorin, glial cell differentiation regulator-like [Source:MGI Symbol;Acc:MGI:2384806]	-
ENSMUSG00000039377	110.497	-1.35811	0.406691	-3.33941	0.000839571	0.0181012	Hlx	1	184727140	184732619	-	2278	protein_coding	H2.0-like homeobox [Source:MGI Symbol;Acc:MGI:96109]	Homeobox
ENSMUSG00000039462	4425.73	-2.32099	0.337956	-6.86772	6.5235e-12	2.535e-09	Col10a1	10	34389981	34397085	+	3130	protein_coding	collagen, type X, alpha 1 [Source:MGI Symbol;Acc:MGI:88445]	-
ENSMUSG00000039621	509.929	-1.02554	0.287655	-3.56518	0.000363601	0.00980882	Prex1	2	166566342	166713832	-	10266	protein_coding	phosphatidylinositol-3,4,5-trisphosphate-dependent Rac exchange factor 1 [Source:MGI Symbol;Acc:MGI:3040696]	-
ENSMUSG00000039652	64.2798	-1.56871	0.455441	-3.44438	0.00057238	0.0134261	Cpeb3	19	37021291	37208601	-	7414	protein_coding	cytoplasmic polyadenylation element binding protein 3 [Source:MGI Symbol;Acc:MGI:2443075]	-
ENSMUSG00000039748	16.8219	4.2134	1.02679	4.10347	4.07002e-05	0.00177612	Exo1	1	175880581	175913489	+	8422	protein_coding	exonuclease 1 [Source:MGI Symbol;Acc:MGI:1349427]	-
ENSMUSG00000039886	924.776	-1.00155	0.296014	-3.38345	0.000715801	0.0158301	Tmem120a	5	135735485	135744448	-	1730	protein_coding	transmembrane protein 120A [Source:MGI Symbol;Acc:MGI:2686991]	-
ENSMUSG00000039899	711.785	-1.78165	0.348034	-5.11919	3.06848e-07	3.14973e-05	Fgl2	5	21372642	21378374	+	3788	protein_coding	fibrinogen-like protein 2 [Source:MGI Symbol;Acc:MGI:103266]	-
ENSMUSG00000039985	73.869	1.67584	0.536259	3.12506	0.00177768	0.0315364	Sinhcaf	6	148921035	148946467	-	4138	protein_coding	SIN3-HDAC complex associated factor [Source:MGI Symbol;Acc:MGI:1929091]	-
ENSMUSG00000040016	30.5804	2.29348	0.737899	3.10812	0.00188283	0.0327259	Ptger3	3	157566892	157645888	+	5688	protein_coding	prostaglandin E receptor 3 (subtype EP3) [Source:MGI Symbol;Acc:MGI:97795]	-
ENSMUSG00000040128	3051.39	-1.05137	0.288111	-3.64918	0.000263079	0.00755936	Pnrc1	4	33245423	33290163	-	2095	protein_coding	proline-rich nuclear receptor coactivator 1 [Source:MGI Symbol;Acc:MGI:1917838]	-
ENSMUSG00000040183	233.33	2.89711	0.403343	7.18276	6.83204e-13	4.12984e-10	Ankrd6	4	32804035	32950841	-	5477	protein_coding	ankyrin repeat domain 6 [Source:MGI Symbol;Acc:MGI:2154278]	-
ENSMUSG00000040254	219.464	1.51224	0.425061	3.5577	0.000374111	0.0100425	Sema3d	5	12383385	12588948	+	8595	protein_coding	sema domain, immunoglobulin domain (Ig), short basic domain, secreted, (semaphorin) 3D [Source:MGI Symbol;Acc:MGI:1860118]	-
ENSMUSG00000040274	825.407	1.27602	0.409003	3.11983	0.00180953	0.0319279	Cdk6	5	3341485	3531008	+	13989	protein_coding	cyclin-dependent kinase 6 [Source:MGI Symbol;Acc:MGI:1277162]	-
ENSMUSG00000040339	1260.26	-1.37259	0.306044	-4.48493	7.29387e-06	0.000423641	Fam102b	3	108970997	109027607	-	5702	protein_coding	family with sequence similarity 102, member B [Source:MGI Symbol;Acc:MGI:3036259]	-
ENSMUSG00000040412	20.2804	-3.89748	0.989182	-3.94011	8.14448e-05	0.00304876	5330417C22Rik	3	108455694	108536536	-	6304	protein_coding	RIKEN cDNA 5330417C22 gene [Source:MGI Symbol;Acc:MGI:1923930]	-
ENSMUSG00000040430	1327.7	-1.38713	0.251178	-5.52249	3.3423e-08	4.74285e-06	Pitpnc1	11	107207892	107470699	-	6612	protein_coding	phosphatidylinositol transfer protein, cytoplasmic 1 [Source:MGI Symbol;Acc:MGI:1919045]	-
ENSMUSG00000040435	17609.6	-1.01722	0.320993	-3.16899	0.0015297	0.0284677	Ppp1r15a	7	45522916	45526268	-	2937	protein_coding	protein phosphatase 1, regulatory subunit 15A [Source:MGI Symbol;Acc:MGI:1927072]	-
ENSMUSG00000040447	138.922	-1.13609	0.378546	-3.0012	0.00268916	0.0416857	Spns2	11	72451638	72489904	-	4083	protein_coding	spinster homolog 2 [Source:MGI Symbol;Acc:MGI:2384936]	-
ENSMUSG00000040473	109.401	1.47763	0.495086	2.98459	0.00283961	0.043142	Cfap69	5	5579278	5664239	-	7905	protein_coding	cilia and flagella associated protein 69 [Source:MGI Symbol;Acc:MGI:2443778]	-
ENSMUSG00000040488	806.73	-1.67053	0.427485	-3.90781	9.3138e-05	0.00333357	Ltbp4	7	27305136	27337692	-	6463	protein_coding	latent transforming growth factor beta binding protein 4 [Source:MGI Symbol;Acc:MGI:1321395]	-
ENSMUSG00000040533	61.3277	-3.60145	0.943889	-3.81555	0.000135881	0.00452596	Matn1	4	130944385	130955475	+	2001	protein_coding	matrilin 1, cartilage matrix protein [Source:MGI Symbol;Acc:MGI:106591]	-
ENSMUSG00000040663	1502.61	-1.15664	0.367283	-3.14918	0.00163727	0.0297239	Clcf1	19	4214238	4223490	+	3713	protein_coding	cardiotrophin-like cytokine factor 1 [Source:MGI Symbol;Acc:MGI:1930088]	-
ENSMUSG00000040713	557.332	-1.4343	0.400941	-3.57734	0.000347106	0.00947343	Creg1	1	165763746	165775308	+	2362	protein_coding	cellular repressor of E1A-stimulated genes 1 [Source:MGI Symbol;Acc:MGI:1344382]	-
ENSMUSG00000040714	241.864	-2.27879	0.311946	-7.30508	2.77111e-13	1.80909e-10	Klc3	7	19394437	19404104	-	2647	protein_coding	kinesin light chain 3 [Source:MGI Symbol;Acc:MGI:1277971]	-
ENSMUSG00000040732	470.577	-2.1163	0.348068	-6.08013	1.20085e-09	2.72209e-07	Erg	16	95359169	95586593	-	3466	protein_coding	ETS transcription factor [Source:MGI Symbol;Acc:MGI:95415]	ETS
ENSMUSG00000040857	2525.06	-1.49634	0.426772	-3.50618	0.000454585	0.0113745	Erf	7	25242561	25250761	-	3607	protein_coding	Ets2 repressor factor [Source:MGI Symbol;Acc:MGI:109637]	ETS
ENSMUSG00000040859	1751.75	-1.00233	0.279269	-3.58914	0.000331771	0.00913126	Bsdc1	4	129461581	129488498	+	5630	protein_coding	BSD domain containing 1 [Source:MGI Symbol;Acc:MGI:1913466]	-
ENSMUSG00000040891	376.409	-1.4014	0.376361	-3.72355	0.000196443	0.00598162	Foxa3	7	19013284	19023538	-	2037	protein_coding	forkhead box A3 [Source:MGI Symbol;Acc:MGI:1347477]	Fork
ENSMUSG00000040957	120.848	-1.04203	0.354316	-2.94095	0.00327205	0.0475841	Cables1	18	11839220	11945630	+	3839	protein_coding	CDK5 and Abl enzyme substrate 1 [Source:MGI Symbol;Acc:MGI:1927065]	-
ENSMUSG00000040990	1623.04	1.03746	0.258727	4.00986	6.07538e-05	0.00246657	Sh3kbp1	X	159627272	159978069	+	10100	protein_coding	SH3-domain kinase binding protein 1 [Source:MGI Symbol;Acc:MGI:1889583]	-
ENSMUSG00000041120	7437	-1.739	0.426135	-4.08088	4.48653e-05	0.00194746	Nbl1	4	139082284	139092993	-	2033	protein_coding	neuroblastoma, suppression of tumorigenicity 1 [Source:MGI Symbol;Acc:MGI:104591]	-
ENSMUSG00000041147	70.8899	1.57511	0.537336	2.93134	0.00337502	0.0485505	Brca2	5	150522630	150570329	+	13643	protein_coding	breast cancer 2, early onset [Source:MGI Symbol;Acc:MGI:109337]	-
ENSMUSG00000041193	1471.42	-2.21538	0.482881	-4.58783	4.47867e-06	0.000284899	Pla2g5	4	138799244	138863482	-	2884	protein_coding	phospholipase A2, group V [Source:MGI Symbol;Acc:MGI:101899]	-
ENSMUSG00000041261	153.382	-1.87083	0.384489	-4.86577	1.14009e-06	9.03275e-05	Car8	4	8143362	8239041	-	3853	protein_coding	carbonic anhydrase 8 [Source:MGI Symbol;Acc:MGI:88253]	-
ENSMUSG00000041263	55.6692	-1.57789	0.533669	-2.95668	0.00310972	0.0459726	Rusc1	3	89083981	89093311	-	5598	protein_coding	RUN and SH3 domain containing 1 [Source:MGI Symbol;Acc:MGI:1919546]	-
ENSMUSG00000041324	13071.3	1.09869	0.311641	3.52549	0.000422704	0.0108474	Inhba	13	16011851	16031621	+	6390	protein_coding	inhibin beta-A [Source:MGI Symbol;Acc:MGI:96570]	-
ENSMUSG00000041361	57.6843	-2.76277	0.885194	-3.12109	0.00180186	0.031896	Myzap	9	71504347	71592360	-	5635	protein_coding	myocardial zonula adherens protein [Source:MGI Symbol;Acc:MGI:2142908]	-
ENSMUSG00000041482	460.342	-1.57947	0.338215	-4.67	3.01195e-06	0.000208213	Piezo2	18	63010213	63387183	-	14566	protein_coding	piezo-type mechanosensitive ion channel component 2 [Source:MGI Symbol;Acc:MGI:1918781]	-
ENSMUSG00000041559	10461.8	-1.2973	0.209756	-6.1848	6.21817e-10	1.63688e-07	Fmod	1	134037254	134048277	+	3306	protein_coding	fibromodulin [Source:MGI Symbol;Acc:MGI:1328364]	-
ENSMUSG00000041567	63.4191	2.46656	0.504956	4.8847	1.03589e-06	8.36966e-05	Serpina12	12	104028769	104044443	-	3690	protein_coding	serine (or cysteine) peptidase inhibitor, clade A (alpha-1 antiproteinase, antitrypsin), member 12 [Source:MGI Symbol;Acc:MGI:1915304]	-
ENSMUSG00000041598	1644.16	-1.84507	0.261523	-7.05512	1.72455e-12	9.3821e-10	Cdc42ep4	11	113726850	113751881	-	3643	protein_coding	CDC42 effector protein (Rho GTPase binding) 4 [Source:MGI Symbol;Acc:MGI:1929760]	-
ENSMUSG00000041620	19.4423	3.35506	0.849836	3.94789	7.8843e-05	0.00298412	Mmp1b	9	7368239	7388047	-	1449	protein_coding	matrix metallopeptidase 1b (interstitial collagenase) [Source:MGI Symbol;Acc:MGI:1933847]	-
ENSMUSG00000041695	15.6146	-6.49982	1.57125	-4.13671	3.52315e-05	0.0015827	Kcnj2	11	111066164	111076821	+	5444	protein_coding	potassium inwardly-rectifying channel, subfamily J, member 2 [Source:MGI Symbol;Acc:MGI:104744]	-
ENSMUSG00000041794	10.7404	-5.95372	1.5898	-3.74495	0.000180432	0.00568499	Myrip	9	120301513	120474841	+	5537	protein_coding	myosin VIIA and Rab interacting protein [Source:MGI Symbol;Acc:MGI:2384407]	-
ENSMUSG00000042109	426.898	-3.32198	0.344502	-9.64286	5.26977e-22	1.43346e-18	Csdc2	15	81936759	81950941	+	4623	protein_coding	cold shock domain containing C2, RNA binding [Source:MGI Symbol;Acc:MGI:2146027]	CSD
ENSMUSG00000042115	76.4242	1.6114	0.519003	3.1048	0.00190408	0.0328852	Klhdc8a	1	132298626	132307357	+	4269	protein_coding	kelch domain containing 8A [Source:MGI Symbol;Acc:MGI:2442630]	-
ENSMUSG00000042121	1252.1	-1.30504	0.295243	-4.42021	9.86051e-06	0.000551142	Ssh1	5	113937094	113993894	-	8892	protein_coding	slingshot protein phosphatase 1 [Source:MGI Symbol;Acc:MGI:2686240]	-
ENSMUSG00000042190	413.858	-1.49848	0.320928	-4.66922	3.0235e-06	0.000208213	Cmklr1	5	113612354	113650426	-	3408	protein_coding	chemokine-like receptor 1 [Source:MGI Symbol;Acc:MGI:109603]	-
ENSMUSG00000042215	192.982	1.07382	0.33516	3.2039	0.00135581	0.0260332	Bag2	1	33745484	33757795	-	3059	protein_coding	BCL2-associated athanogene 2 [Source:MGI Symbol;Acc:MGI:1891254]	-
ENSMUSG00000042254	742.479	-1.34575	0.288025	-4.67234	2.97792e-06	0.000207704	Cilp	9	65265180	65280605	+	4252	protein_coding	cartilage intermediate layer protein, nucleotide pyrophosphohydrolase [Source:MGI Symbol;Acc:MGI:2444507]	-
ENSMUSG00000042284	302.043	1.67758	0.347684	4.82502	1.39988e-06	0.000108798	Itga1	13	114953096	115101964	-	18599	protein_coding	integrin alpha 1 [Source:MGI Symbol;Acc:MGI:96599]	-
ENSMUSG00000042312	1245.85	-1.19126	0.275526	-4.32356	1.53529e-05	0.000805708	S100a13	3	90514435	90524581	+	715	protein_coding	S100 calcium binding protein A13 [Source:MGI Symbol;Acc:MGI:109581]	-
ENSMUSG00000042331	509.605	-1.35272	0.277439	-4.87572	1.08414e-06	8.67369e-05	Specc1	11	61956763	62223013	+	14840	protein_coding	sperm antigen with calponin homology and coiled-coil domains 1 [Source:MGI Symbol;Acc:MGI:2442356]	-
ENSMUSG00000042607	55.3602	-2.54241	0.615578	-4.13012	3.62572e-05	0.00162124	Asb4	6	5383386	5433022	+	3932	protein_coding	ankyrin repeat and SOCS box-containing 4 [Source:MGI Symbol;Acc:MGI:1929751]	-
ENSMUSG00000042622	6608.76	-1.37572	0.324683	-4.23711	2.26416e-05	0.0010933	Maff	15	79346621	79359076	+	2594	protein_coding	v-maf musculoaponeurotic fibrosarcoma oncogene family, protein F (avian) [Source:MGI Symbol;Acc:MGI:96910]	TF_bZIP
ENSMUSG00000042793	258.286	-1.26572	0.343325	-3.68665	0.000227227	0.00672984	Lgr6	1	134983301	135105276	-	6851	protein_coding	leucine-rich repeat-containing G protein-coupled receptor 6 [Source:MGI Symbol;Acc:MGI:2441805]	-
ENSMUSG00000043017	78.6941	-1.87238	0.513428	-3.64682	0.000265505	0.0076023	Ptgir	7	16906490	16910905	+	3334	protein_coding	prostaglandin I receptor (IP) [Source:MGI Symbol;Acc:MGI:99535]	-
ENSMUSG00000043164	34.5787	-1.78163	0.599976	-2.96949	0.00298291	0.0446693	Tmem212	3	27866066	27896368	-	716	protein_coding	transmembrane protein 212 [Source:MGI Symbol;Acc:MGI:2685410]	-
ENSMUSG00000043613	111628	1.57411	0.386255	4.07532	4.59519e-05	0.00197884	Mmp3	9	7445822	7455975	+	1801	protein_coding	matrix metallopeptidase 3 [Source:MGI Symbol;Acc:MGI:97010]	-
ENSMUSG00000043635	325.042	-2.09444	0.403866	-5.18598	2.14881e-07	2.35855e-05	Adamts3	5	89677087	89883334	-	5430	protein_coding	a disintegrin-like and metallopeptidase (reprolysin type) with thrombospondin type 1 motif, 3 [Source:MGI Symbol;Acc:MGI:3045353]	-
ENSMUSG00000043681	32.6968	-2.78552	0.92316	-3.01737	0.00254976	0.0402852	Fam25c	14	34351881	34355433	-	408	protein_coding	family with sequence similarity 25, member C [Source:MGI Symbol;Acc:MGI:1916384]	-
ENSMUSG00000043832	12.6911	-6.19763	2.05998	-3.00859	0.00262467	0.0409926	Clec4a3	6	122952515	122969875	+	1327	protein_coding	C-type lectin domain family 4, member a3 [Source:MGI Symbol;Acc:MGI:1920399]	-
ENSMUSG00000044006	2681.06	-1.99074	0.346316	-5.74834	9.01253e-09	1.53222e-06	Cilp2	8	69880369	69887687	-	4314	protein_coding	cartilage intermediate layer protein 2 [Source:MGI Symbol;Acc:MGI:1915959]	-
ENSMUSG00000044037	264.694	-1.80021	0.427076	-4.21521	2.49546e-05	0.00118742	Als2cl	9	110879870	110900530	+	5883	protein_coding	ALS2 C-terminal like [Source:MGI Symbol;Acc:MGI:2447532]	-
ENSMUSG00000044042	827.969	1.22045	0.327758	3.72363	0.00019638	0.00598162	Fmn1	2	113327736	113716767	+	15397	protein_coding	formin 1 [Source:MGI Symbol;Acc:MGI:101815]	-
ENSMUSG00000044068	317.3	-1.69557	0.370647	-4.57461	4.771e-06	0.000296074	Zrsr1	11	22972005	22976496	+	4492	protein_coding	zinc finger (CCCH type), RNA binding motif and serine/arginine rich 1 [Source:MGI Symbol;Acc:MGI:98885]	-
ENSMUSG00000044134	454.635	-1.42746	0.389976	-3.66037	0.000251852	0.00727517	Pheta1	5	121848984	121854632	+	2412	protein_coding	PH domain containing endocytic trafficking adaptor 1 [Source:MGI Symbol;Acc:MGI:2442708]	-
ENSMUSG00000044197	117.255	-2.01597	0.465126	-4.33424	1.46267e-05	0.000777599	Gpr146	5	139377697	139396415	+	6786	protein_coding	G protein-coupled receptor 146 [Source:MGI Symbol;Acc:MGI:1933113]	-
ENSMUSG00000044199	12.599	-4.70755	1.4531	-3.23967	0.00119667	0.0237186	S1pr4	10	81497747	81500132	-	2386	protein_coding	sphingosine-1-phosphate receptor 4 [Source:MGI Symbol;Acc:MGI:1333809]	-
ENSMUSG00000044285	616.62	-1.12524	0.330349	-3.40621	0.000658706	0.0149109	Gm1821	14	46084028	46085000	+	973	transcribed_processed_pseudogene	predicted gene 1821 [Source:MGI Symbol;Acc:MGI:3037679]	-
ENSMUSG00000044786	7286.37	-1.80188	0.326646	-5.5163	3.46213e-08	4.82952e-06	Zfp36	7	28376784	28380253	-	3470	protein_coding	zinc finger protein 36 [Source:MGI Symbol;Acc:MGI:99180]	-
ENSMUSG00000044813	296.489	-1.09143	0.34508	-3.16284	0.00156238	0.028944	Shb	4	45423278	45532470	-	3199	protein_coding	src homology 2 domain-containing transforming protein B [Source:MGI Symbol;Acc:MGI:98294]	-
ENSMUSG00000044934	233.888	1.07442	0.35445	3.03123	0.0024356	0.0388577	Zfp367	13	64133018	64153202	-	5514	protein_coding	zinc finger protein 367 [Source:MGI Symbol;Acc:MGI:2442266]	zf-C2H2
ENSMUSG00000044986	27.1059	-2.99159	0.930873	-3.21375	0.00131013	0.0253649	Tst	15	78399556	78405907	-	3163	protein_coding	thiosulfate sulfurtransferase, mitochondrial [Source:MGI Symbol;Acc:MGI:98852]	-
ENSMUSG00000045136	1172.79	-1.30219	0.361064	-3.60655	0.000310299	0.00865708	Tubb2b	13	34126748	34130466	-	2294	protein_coding	tubulin, beta 2B class IIB [Source:MGI Symbol;Acc:MGI:1920960]	-
ENSMUSG00000045328	28.4782	2.94125	0.852234	3.45122	0.000558053	0.0132769	Cenpe	3	135212537	135273611	+	8620	protein_coding	centromere protein E [Source:MGI Symbol;Acc:MGI:1098230]	-
ENSMUSG00000045349	739.23	-2.93848	0.351203	-8.36691	5.91499e-17	1.07265e-13	Sh2d5	4	138250403	138261332	+	3740	protein_coding	SH2 domain containing 5 [Source:MGI Symbol;Acc:MGI:2446215]	-
ENSMUSG00000045435	284.217	-1.30967	0.405428	-3.23034	0.00123644	0.0242257	Tmem60	5	20882191	20886870	+	3176	protein_coding	transmembrane protein 60 [Source:MGI Symbol;Acc:MGI:2673965]	-
ENSMUSG00000045441	33.7987	-5.10997	0.904073	-5.65217	1.58433e-08	2.46266e-06	Gprin3	6	59347226	59426294	-	8339	protein_coding	GPRIN family member 3 [Source:MGI Symbol;Acc:MGI:1924785]	-
ENSMUSG00000045515	372.954	-1.61228	0.320736	-5.02682	4.98678e-07	4.59827e-05	Pou3f3	1	42695768	42703176	+	7409	protein_coding	POU domain, class 3, transcription factor 3 [Source:MGI Symbol;Acc:MGI:102564]	Pou
ENSMUSG00000045629	71.3529	2.78872	0.481517	5.79153	6.97478e-09	1.19827e-06	Sh3tc2	18	61953075	62015715	+	4536	protein_coding	SH3 domain and tetratricopeptide repeats 2 [Source:MGI Symbol;Acc:MGI:2444417]	-
ENSMUSG00000045636	1945.98	-1.09589	0.298195	-3.67509	0.000237769	0.0069297	Mtus1	8	40990914	41133726	-	10078	protein_coding	mitochondrial tumor suppressor 1 [Source:MGI Symbol;Acc:MGI:2142572]	-
ENSMUSG00000045659	64.9715	-2.25194	0.50911	-4.42329	9.72072e-06	0.000545195	Plekha7	7	116123485	116308376	-	12933	protein_coding	pleckstrin homology domain containing, family A member 7 [Source:MGI Symbol;Acc:MGI:2445094]	-
ENSMUSG00000045751	50.7012	2.24511	0.585109	3.83708	0.000124504	0.00419842	Mms22l	4	24496451	24602950	+	6382	protein_coding	MMS22-like, DNA repair protein [Source:MGI Symbol;Acc:MGI:2684980]	-
ENSMUSG00000045777	103.389	-1.53185	0.472745	-3.24033	0.00119393	0.0237064	Ifitm10	7	142325837	142373753	-	4789	protein_coding	interferon induced transmembrane protein 10 [Source:MGI Symbol;Acc:MGI:2444776]	-
ENSMUSG00000045813	12.1951	-6.13872	1.56137	-3.93161	8.43785e-05	0.00312277	Gm9801	7	62094506	62209479	-	3015	lincRNA	predicted gene 9801 [Source:MGI Symbol;Acc:MGI:3647139]	-
ENSMUSG00000045871	54.7642	2.24737	0.589933	3.80954	0.000139226	0.00461175	Slitrk6	14	110748580	110755149	-	4240	protein_coding	SLIT and NTRK-like family, member 6 [Source:MGI Symbol;Acc:MGI:2443198]	-
ENSMUSG00000045934	586.752	-1.16059	0.375572	-3.09019	0.0020003	0.0341138	Mtmr11	3	96162004	96171718	+	3780	protein_coding	myotubularin related protein 11 [Source:MGI Symbol;Acc:MGI:2652817]	-
ENSMUSG00000046167	7.90323	-5.50488	1.81177	-3.0384	0.00237835	0.0382434	Gldn	9	54286486	54341786	+	4658	protein_coding	gliomedin [Source:MGI Symbol;Acc:MGI:2388361]	-
ENSMUSG00000046318	420.748	2.7903	0.423027	6.59602	4.22341e-11	1.35158e-08	Ccbe1	18	66045302	66302739	-	9511	protein_coding	collagen and calcium binding EGF domains 1 [Source:MGI Symbol;Acc:MGI:2445053]	-
ENSMUSG00000046523	633.544	-2.10308	0.367518	-5.72237	1.05047e-08	1.71447e-06	Kctd4	14	75955009	75966206	+	3998	protein_coding	potassium channel tetramerisation domain containing 4 [Source:MGI Symbol;Acc:MGI:1914766]	-
ENSMUSG00000046591	17.1473	5.61798	1.47159	3.81764	0.000134736	0.0045062	Ticrr	7	79660196	79698148	+	10007	protein_coding	TOPBP1-interacting checkpoint and replication regulator [Source:MGI Symbol;Acc:MGI:1924261]	-
ENSMUSG00000046634	37.6034	2.43054	0.722959	3.36194	0.000773982	0.0168879	Pkd1l1	11	8826708	8973266	-	7640	protein_coding	polycystic kidney disease 1 like 1 [Source:MGI Symbol;Acc:MGI:2156538]	-
ENSMUSG00000046714	497.849	-1.13565	0.334116	-3.39897	0.000676405	0.0151643	Foxc2	8	121116171	121118895	+	2725	protein_coding	forkhead box C2 [Source:MGI Symbol;Acc:MGI:1347481]	Fork
ENSMUSG00000046727	519.625	-2.04716	0.385746	-5.30702	1.11435e-07	1.35726e-05	Cystm1	18	36345619	36402980	+	2840	protein_coding	cysteine-rich transmembrane module containing 1 [Source:MGI Symbol;Acc:MGI:1913310]	-
ENSMUSG00000046761	143.032	1.55144	0.35807	4.33278	1.47237e-05	0.000780211	Fam83h	15	76001093	76014336	-	4627	protein_coding	family with sequence similarity 83, member H [Source:MGI Symbol;Acc:MGI:2145900]	-
ENSMUSG00000047344	37.3541	-2.04106	0.59053	-3.45632	0.000547598	0.0130663	Lancl3	X	9199902	9268085	+	3991	protein_coding	LanC lantibiotic synthetase component C-like 3 (bacterial) [Source:MGI Symbol;Acc:MGI:2443335]	-
ENSMUSG00000047415	1287.53	1.00052	0.319995	3.12666	0.00176806	0.0313999	Gpr68	12	100876682	100908198	-	7159	protein_coding	G protein-coupled receptor 68 [Source:MGI Symbol;Acc:MGI:2441763]	-
ENSMUSG00000047446	1172.08	-1.74818	0.287273	-6.08541	1.16195e-09	2.70916e-07	Arl4a	12	40005447	40038025	-	7701	protein_coding	ADP-ribosylation factor-like 4A [Source:MGI Symbol;Acc:MGI:99437]	-
ENSMUSG00000047562	687.86	2.20299	0.289205	7.61739	2.58852e-14	2.22354e-11	Mmp10	9	7502352	7510240	+	1722	protein_coding	matrix metallopeptidase 10 [Source:MGI Symbol;Acc:MGI:97007]	-
ENSMUSG00000047617	138.358	-1.25378	0.409189	-3.06406	0.00218357	0.0364771	Paxx	2	25455141	25461094	-	2066	protein_coding	non-homologous end joining factor [Source:MGI Symbol;Acc:MGI:2442831]	-
ENSMUSG00000047747	98.5011	1.95261	0.492931	3.96122	7.45676e-05	0.00289713	Rnf150	8	82863356	83091268	+	17242	protein_coding	ring finger protein 150 [Source:MGI Symbol;Acc:MGI:2443860]	-
ENSMUSG00000047767	491.906	-1.38732	0.390936	-3.54871	0.000387119	0.0102568	Atg16l2	7	101263034	101302251	-	8469	protein_coding	autophagy related 16-like 2 (S. cerevisiae) [Source:MGI Symbol;Acc:MGI:1920933]	-
ENSMUSG00000047797	11.9868	-4.63383	1.51603	-3.05656	0.00223896	0.0370715	Gjb1	X	101376378	101385629	+	1707	protein_coding	gap junction protein, beta 1 [Source:MGI Symbol;Acc:MGI:95719]	-
ENSMUSG00000047867	549.306	-1.06862	0.248918	-4.29308	1.76211e-05	0.000890382	Gimap6	6	48701582	48708225	-	3496	protein_coding	GTPase, IMAP family member 6 [Source:MGI Symbol;Acc:MGI:1918876]	-
ENSMUSG00000048065	60.5239	2.12773	0.49117	4.33197	1.47784e-05	0.000780576	Cyb5r2	7	107748455	107758032	-	2772	protein_coding	cytochrome b5 reductase 2 [Source:MGI Symbol;Acc:MGI:2444415]	-
ENSMUSG00000048078	309.949	2.05811	0.321474	6.40212	1.53238e-10	4.63149e-08	Tenm4	7	96171246	96911093	+	21021	protein_coding	teneurin transmembrane protein 4 [Source:MGI Symbol;Acc:MGI:2447063]	-
ENSMUSG00000048120	36.8172	-3.42225	1.08551	-3.15265	0.00161795	0.0295376	Entpd1	19	40612366	40741602	+	5580	protein_coding	ectonucleoside triphosphate diphosphohydrolase 1 [Source:MGI Symbol;Acc:MGI:102805]	-
ENSMUSG00000048126	46420.6	1.2537	0.277732	4.51407	6.35943e-06	0.000378804	Col6a3	1	90765923	90843971	-	11963	protein_coding	collagen, type VI, alpha 3 [Source:MGI Symbol;Acc:MGI:88461]	-
ENSMUSG00000048332	493.359	-1.47648	0.293442	-5.03161	4.86385e-07	4.56224e-05	Lhfp	3	53041528	53261679	+	5108	protein_coding	lipoma HMGIC fusion partner [Source:MGI Symbol;Acc:MGI:1920048]	-
ENSMUSG00000048368	1778.14	-2.66251	0.453607	-5.86963	4.36774e-09	8.10067e-07	Omd	13	49582462	49592822	+	2249	protein_coding	osteomodulin [Source:MGI Symbol;Acc:MGI:1350918]	-
ENSMUSG00000048699	44.1079	3.01558	0.586024	5.14583	2.66336e-07	2.76871e-05	Krt90	15	101552356	101562950	-	2534	protein_coding	keratin 90 [Source:MGI Symbol;Acc:MGI:3045312]	-
ENSMUSG00000048721	44.1184	1.69831	0.53256	3.18895	0.00142792	0.0270989	Fndc9	11	46235531	46239872	+	2290	protein_coding	fibronectin type III domain containing 9 [Source:MGI Symbol;Acc:MGI:2443410]	-
ENSMUSG00000048814	14.6	4.35452	1.42171	3.06288	0.00219218	0.0365712	Lonrf2	1	38793645	38836711	-	7506	protein_coding	LON peptidase N-terminal domain and ring finger 2 [Source:MGI Symbol;Acc:MGI:1920209]	-
ENSMUSG00000048897	165.905	-1.72962	0.465023	-3.71944	0.000199664	0.00605458	Zfp710	7	80024814	80094173	+	6926	protein_coding	zinc finger protein 710 [Source:MGI Symbol;Acc:MGI:1921747]	zf-C2H2
ENSMUSG00000048922	48.8133	1.94636	0.530799	3.66684	0.000245563	0.0071372	Cdca2	14	67676331	67715841	-	5715	protein_coding	cell division cycle associated 2 [Source:MGI Symbol;Acc:MGI:1919787]	-
ENSMUSG00000048960	78.3289	-2.2342	0.514995	-4.33829	1.43595e-05	0.000765889	Prex2	1	10993465	11303681	+	16609	protein_coding	phosphatidylinositol-3,4,5-trisphosphate-dependent Rac exchange factor 2 [Source:MGI Symbol;Acc:MGI:1923385]	-
ENSMUSG00000048988	58.3082	2.06487	0.537545	3.84129	0.00012239	0.00416153	Elfn1	5	139907943	139974722	+	4172	protein_coding	leucine rich repeat and fibronectin type III, extracellular 1 [Source:MGI Symbol;Acc:MGI:2442479]	-
ENSMUSG00000049119	1478.63	-1.65977	0.282031	-5.88508	3.97871e-09	7.46397e-07	Fam110b	4	5644090	6108223	+	8164	protein_coding	family with sequence similarity 110, member B [Source:MGI Symbol;Acc:MGI:1916593]	-
ENSMUSG00000049313	307.207	-2.23049	0.572587	-3.89546	9.80129e-05	0.00346208	Sorl1	9	41964720	42124297	-	11321	protein_coding	sortilin-related receptor, LDLR class A repeats-containing [Source:MGI Symbol;Acc:MGI:1202296]	-
ENSMUSG00000049336	75.9692	2.27685	0.553962	4.11011	3.95469e-05	0.00173975	Tenm2	11	36006656	37235964	-	11474	protein_coding	teneurin transmembrane protein 2 [Source:MGI Symbol;Acc:MGI:1345184]	-
ENSMUSG00000049551	552.197	-1.44764	0.425255	-3.40418	0.00066364	0.014981	Fzd9	5	135248938	135251230	-	2293	protein_coding	frizzled class receptor 9 [Source:MGI Symbol;Acc:MGI:1313278]	-
ENSMUSG00000049686	487.869	-1.10028	0.324122	-3.39464	0.000687193	0.015322	Orai1	5	123015074	123030456	+	2295	protein_coding	ORAI calcium release-activated calcium modulator 1 [Source:MGI Symbol;Acc:MGI:1925542]	-
ENSMUSG00000049723	2426.63	1.71758	0.346424	4.95804	7.1209e-07	6.05313e-05	Mmp12	9	7344381	7369499	+	7237	protein_coding	matrix metallopeptidase 12 [Source:MGI Symbol;Acc:MGI:97005]	-
ENSMUSG00000049775	1609.12	-2.20181	0.470743	-4.67731	2.90664e-06	0.000203609	Tmsb4x	X	167207093	167209315	-	1371	protein_coding	thymosin, beta 4, X chromosome [Source:MGI Symbol;Acc:MGI:99510]	-
ENSMUSG00000049872	52.6048	-2.81394	0.850921	-3.30693	0.000943247	0.0198386	Calhm5	10	34087815	34096519	-	5323	protein_coding	calcium homeostasis modulator family member 5 [Source:MGI Symbol;Acc:MGI:2143897]	-
ENSMUSG00000049907	334.913	-1.37865	0.413949	-3.33048	0.000866969	0.0185488	Rasl11b	5	74195286	74199481	+	2161	protein_coding	RAS-like, family 11, member B [Source:MGI Symbol;Acc:MGI:1916189]	-
ENSMUSG00000050052	12.5772	5.13856	1.44882	3.54673	0.000390048	0.0103009	Tdrp	8	13952008	13975032	-	4695	protein_coding	testis development related protein [Source:MGI Symbol;Acc:MGI:1919398]	-
ENSMUSG00000050222	659.154	-1.72708	0.393581	-4.38813	1.14327e-05	0.000626152	Il17d	14	57524777	57543166	+	1274	protein_coding	interleukin 17D [Source:MGI Symbol;Acc:MGI:2446510]	-
ENSMUSG00000050335	17114	-1.2694	0.388312	-3.26902	0.00107922	0.0218536	Lgals3	14	47367751	47386160	+	1858	protein_coding	lectin, galactose binding, soluble 3 [Source:MGI Symbol;Acc:MGI:96778]	-
ENSMUSG00000050578	41556.1	2.7627	0.279237	9.89374	4.43152e-23	1.80817e-19	Mmp13	9	7272514	7283331	+	2673	protein_coding	matrix metallopeptidase 13 [Source:MGI Symbol;Acc:MGI:1340026]	-
ENSMUSG00000050663	9.45852	-5.76692	1.61692	-3.5666	0.000361644	0.00977216	Trhde	10	114398823	114802307	-	8065	protein_coding	TRH-degrading enzyme [Source:MGI Symbol;Acc:MGI:2384311]	-
ENSMUSG00000050732	713.971	-1.20558	0.333451	-3.61546	0.000299817	0.00841171	Vamp8	6	72385223	72390703	-	2311	protein_coding	vesicle-associated membrane protein 8 [Source:MGI Symbol;Acc:MGI:1336882]	-
ENSMUSG00000050821	246.179	-1.42808	0.311353	-4.58667	4.50364e-06	0.000284899	Fam131a	16	20693241	20703048	+	2899	protein_coding	family with sequence similarity 131, member A [Source:MGI Symbol;Acc:MGI:1925658]	-
ENSMUSG00000051022	85.774	-2.15906	0.467053	-4.62273	3.78716e-06	0.000249235	Hs3st1	5	39613935	39755475	-	2230	protein_coding	heparan sulfate (glucosamine) 3-O-sulfotransferase 1 [Source:MGI Symbol;Acc:MGI:1201606]	-
ENSMUSG00000051048	140.6	1.21843	0.393078	3.09972	0.00193701	0.0333481	P4ha3	7	100285520	100319699	+	3135	protein_coding	procollagen-proline, 2-oxoglutarate 4-dioxygenase (proline 4-hydroxylase), alpha polypeptide III [Source:MGI Symbol;Acc:MGI:2444049]	-
ENSMUSG00000051331	120.029	1.29325	0.417428	3.09812	0.0019475	0.033458	Cacna1c	6	118587240	119196418	-	21191	protein_coding	calcium channel, voltage-dependent, L type, alpha 1C subunit [Source:MGI Symbol;Acc:MGI:103013]	-
ENSMUSG00000051341	495.223	-1.67108	0.516268	-3.23684	0.0012086	0.0238519	Zfp52	17	21535539	21562601	+	3164	protein_coding	zinc finger protein 52 [Source:MGI Symbol;Acc:MGI:99199]	zf-C2H2
ENSMUSG00000051367	142.766	-1.76913	0.385658	-4.5873	4.49009e-06	0.000284899	Six1	12	73040015	73053887	-	4383	protein_coding	sine oculis-related homeobox 1 [Source:MGI Symbol;Acc:MGI:102780]	Homeobox
ENSMUSG00000051439	4425.87	-1.34059	0.336175	-3.98777	6.66978e-05	0.00265506	Cd14	18	36725074	36726736	-	1572	protein_coding	CD14 antigen [Source:MGI Symbol;Acc:MGI:88318]	-
ENSMUSG00000051735	53.4423	-1.97363	0.576793	-3.42173	0.00062223	0.0143034	Rinl	7	28788969	28798963	+	3624	protein_coding	Ras and Rab interactor-like [Source:MGI Symbol;Acc:MGI:2444024]	-
ENSMUSG00000051855	401.332	1.31923	0.310736	4.2455	2.18109e-05	0.00105999	Mest	6	30723547	30748465	+	3945	protein_coding	mesoderm specific transcript [Source:MGI Symbol;Acc:MGI:96968]	-
ENSMUSG00000051920	24.5325	-2.74995	0.941433	-2.92102	0.00348883	0.0497303	Rspo2	15	43020794	43170826	-	5112	protein_coding	R-spondin 2 [Source:MGI Symbol;Acc:MGI:1922667]	-
ENSMUSG00000051950	220.476	1.28032	0.331676	3.86017	0.000113308	0.00390971	B3glct	5	149678230	149762599	+	4798	protein_coding	beta-3-glucosyltransferase [Source:MGI Symbol;Acc:MGI:2685903]	-
ENSMUSG00000052143	19.049	-3.30432	1.00648	-3.28305	0.00102691	0.0211575	Gm9869	9	60821552	60838200	-	680	antisense	predicted gene 9869 [Source:MGI Symbol;Acc:MGI:3642719]	-
ENSMUSG00000052212	73.4291	-5.62465	1.84797	-3.04369	0.00233693	0.0378758	Cd177	7	24743983	24760311	-	2840	protein_coding	CD177 antigen [Source:MGI Symbol;Acc:MGI:1916141]	-
ENSMUSG00000052305	51.6386	-3.50003	1.00055	-3.49811	0.000468562	0.0116046	Hbb-bs	7	103826534	103828096	-	768	protein_coding	hemoglobin, beta adult s chain [Source:MGI Symbol;Acc:MGI:5474852]	-
ENSMUSG00000052316	97.2119	1.47308	0.461244	3.19371	0.00140459	0.0267494	Lrrc15	16	30269302	30283256	-	5310	protein_coding	leucine rich repeat containing 15 [Source:MGI Symbol;Acc:MGI:1921738]	-
ENSMUSG00000052459	3367.07	-1.29976	0.243357	-5.34095	9.24619e-08	1.14324e-05	Atp6v1a	16	44085402	44139705	-	6044	protein_coding	ATPase, H+ transporting, lysosomal V1 subunit A [Source:MGI Symbol;Acc:MGI:1201780]	-
ENSMUSG00000052534	325.229	-1.68025	0.277092	-6.06386	1.32891e-09	2.91499e-07	Pbx1	1	168119364	168432270	-	13844	protein_coding	pre B cell leukemia homeobox 1 [Source:MGI Symbol;Acc:MGI:97495]	Homeobox
ENSMUSG00000052684	22864.6	-1.51659	0.381375	-3.97664	6.98955e-05	0.00273565	Jun	4	95049034	95052222	-	3189	protein_coding	jun proto-oncogene [Source:MGI Symbol;Acc:MGI:96646]	TF_bZIP
ENSMUSG00000052698	196.843	1.49106	0.418541	3.56252	0.000367311	0.00989256	Tln2	9	67217087	67559703	-	18357	protein_coding	talin 2 [Source:MGI Symbol;Acc:MGI:1917799]	-
ENSMUSG00000052727	954.617	1.56287	0.417203	3.74608	0.000179621	0.00567039	Map1b	13	99421446	99516540	-	15846	protein_coding	microtubule-associated protein 1B [Source:MGI Symbol;Acc:MGI:1306778]	-
ENSMUSG00000052751	503.973	-1.15086	0.270568	-4.25348	2.10473e-05	0.00103356	Repin1	6	48593883	48599082	+	3975	protein_coding	replication initiator 1 [Source:MGI Symbol;Acc:MGI:1889817]	zf-C2H2
ENSMUSG00000052837	13973.1	-1.51	0.372681	-4.05172	5.08418e-05	0.00212222	Junb	8	84974484	84978718	-	2301	protein_coding	jun B proto-oncogene [Source:MGI Symbol;Acc:MGI:96647]	TF_bZIP
ENSMUSG00000052934	242.333	-1.1802	0.346971	-3.40144	0.000670321	0.0150901	Fbxo31	8	121549440	121578806	-	5482	protein_coding	F-box protein 31 [Source:MGI Symbol;Acc:MGI:1354708]	-
ENSMUSG00000053113	1828.44	-1.14082	0.285806	-3.99158	6.5635e-05	0.00263644	Socs3	11	117966079	117970047	-	2891	protein_coding	suppressor of cytokine signaling 3 [Source:MGI Symbol;Acc:MGI:1201791]	-
ENSMUSG00000053175	534.941	-1.37413	0.286184	-4.80158	1.57421e-06	0.000120623	Bcl3	7	19808462	19822770	-	2475	protein_coding	B cell leukemia/lymphoma 3 [Source:MGI Symbol;Acc:MGI:88140]	-
ENSMUSG00000053199	139.808	1.25948	0.367322	3.42883	0.000606193	0.0140735	Arhgap20	9	51765337	51853856	+	12685	protein_coding	Rho GTPase activating protein 20 [Source:MGI Symbol;Acc:MGI:2445175]	-
ENSMUSG00000053279	22.9134	-2.90387	0.946398	-3.06834	0.00215253	0.0361435	Aldh1a1	19	20492715	20643462	+	4934	protein_coding	aldehyde dehydrogenase family 1, subfamily A1 [Source:MGI Symbol;Acc:MGI:1353450]	-
ENSMUSG00000053475	366.319	-1.15079	0.332331	-3.46277	0.000534636	0.0128107	Tnfaip6	2	52038009	52056686	+	1710	protein_coding	tumor necrosis factor alpha induced protein 6 [Source:MGI Symbol;Acc:MGI:1195266]	-
ENSMUSG00000053580	439.594	1.49565	0.424387	3.52426	0.00042466	0.0108805	Tanc2	11	105589986	105929304	+	16605	protein_coding	tetratricopeptide repeat, ankyrin repeat and coiled-coil containing 2 [Source:MGI Symbol;Acc:MGI:2444121]	-
ENSMUSG00000053646	113.431	-1.31782	0.446254	-2.95306	0.0031464	0.0464233	Plxnb1	9	109095389	109119917	+	9592	protein_coding	plexin B1 [Source:MGI Symbol;Acc:MGI:2154238]	-
ENSMUSG00000053846	211.957	-2.85969	0.615399	-4.64689	3.36971e-06	0.000227261	Lipg	18	74939322	74961263	-	3787	protein_coding	lipase, endothelial [Source:MGI Symbol;Acc:MGI:1341803]	-
ENSMUSG00000053898	266.861	-1.43572	0.421591	-3.40549	0.000660458	0.0149298	Ech1	7	28825217	28832247	+	2284	protein_coding	enoyl coenzyme A hydratase 1, peroxisomal [Source:MGI Symbol;Acc:MGI:1858208]	-
ENSMUSG00000054034	17.6371	-6.67668	1.44173	-4.63101	3.63891e-06	0.000241425	Tceal5	X	136200948	136203876	-	1263	protein_coding	transcription elongation factor A (SII)-like 5 [Source:MGI Symbol;Acc:MGI:3036236]	-
ENSMUSG00000054115	138.804	1.45633	0.422207	3.44933	0.000561987	0.013327	Skp2	15	9111985	9155425	-	7875	protein_coding	S-phase kinase-associated protein 2 (p45) [Source:MGI Symbol;Acc:MGI:1351663]	-
ENSMUSG00000054136	584.297	1.65543	0.470011	3.52212	0.00042811	0.0109004	Adm2	15	89322720	89324731	+	1298	protein_coding	adrenomedullin 2 [Source:MGI Symbol;Acc:MGI:2675256]	-
ENSMUSG00000054452	434.003	-2.00979	0.341057	-5.89281	3.79674e-09	7.20541e-07	Aes	10	81559488	81566362	+	3334	protein_coding	amino-terminal enhancer of split [Source:MGI Symbol;Acc:MGI:95806]	-
ENSMUSG00000054499	468.713	-1.76418	0.378443	-4.66168	3.13634e-06	0.000214177	Dedd2	7	25199915	25220615	-	5981	protein_coding	death effector domain-containing DNA binding protein 2 [Source:MGI Symbol;Acc:MGI:1914629]	-
ENSMUSG00000054555	649.308	1.16058	0.346278	3.35159	0.000803494	0.0174386	Adam12	7	133883199	134232146	-	10573	protein_coding	a disintegrin and metallopeptidase domain 12 (meltrin alpha) [Source:MGI Symbol;Acc:MGI:105378]	-
ENSMUSG00000054619	213.582	-1.62818	0.343957	-4.73367	2.205e-06	0.000164328	Mettl7a1	15	100304140	100328662	+	2595	protein_coding	methyltransferase like 7A1 [Source:MGI Symbol;Acc:MGI:1916523]	-
ENSMUSG00000054676	206.941	-1.54153	0.451012	-3.41792	0.000631005	0.0144441	1600014C10Rik	7	38183217	38197568	+	3949	protein_coding	RIKEN cDNA 1600014C10 gene [Source:MGI Symbol;Acc:MGI:1919494]	-
ENSMUSG00000054733	126.374	-1.50114	0.509671	-2.94531	0.00322634	0.0470152	Msra	14	64122625	64455903	-	4295	protein_coding	methionine sulfoxide reductase A [Source:MGI Symbol;Acc:MGI:106916]	-
ENSMUSG00000054863	477.696	-1.41289	0.384314	-3.6764	0.000236549	0.00691334	Fam19a5	15	87544299	87759364	+	2908	protein_coding	family with sequence similarity 19, member A5 [Source:MGI Symbol;Acc:MGI:2146182]	-
ENSMUSG00000054958	18.3368	5.08771	1.28586	3.95666	7.60041e-05	0.00292562	Nt5c1a	4	123201504	123216275	+	1220	protein_coding	5'-nucleotidase, cytosolic IA [Source:MGI Symbol;Acc:MGI:2155700]	-
ENSMUSG00000054999	8.20924	4.5253	1.50862	2.99963	0.00270307	0.0417773	Naaladl1	19	6105782	6115792	+	2491	protein_coding	N-acetylated alpha-linked acidic dipeptidase-like 1 [Source:MGI Symbol;Acc:MGI:2685810]	-
ENSMUSG00000055116	491.902	-1.23825	0.315601	-3.92348	8.72807e-05	0.00318682	Arntl	7	113207465	113314126	+	7523	protein_coding	aryl hydrocarbon receptor nuclear translocator-like [Source:MGI Symbol;Acc:MGI:1096381]	bHLH
ENSMUSG00000055148	1290.51	-1.34103	0.441226	-3.03934	0.002371	0.0382005	Klf2	8	72319033	72321656	+	1847	protein_coding	Kruppel-like factor 2 (lung) [Source:MGI Symbol;Acc:MGI:1342772]	zf-C2H2
ENSMUSG00000055401	232.578	-1.36719	0.459205	-2.9773	0.00290797	0.0438864	Fbxo6	4	148145716	148152140	-	2207	protein_coding	F-box protein 6 [Source:MGI Symbol;Acc:MGI:1354743]	-
ENSMUSG00000055675	210.111	-1.62597	0.497109	-3.27085	0.00107223	0.0217661	Kbtbd11	8	15011025	15033333	+	7137	protein_coding	kelch repeat and BTB (POZ) domain containing 11 [Source:MGI Symbol;Acc:MGI:1922151]	-
ENSMUSG00000055760	89.8574	1.59865	0.484387	3.30035	0.000965629	0.0202311	Gemin6	17	80224441	80228497	+	1428	protein_coding	gem nuclear organelle associated protein 6 [Source:MGI Symbol;Acc:MGI:1914492]	-
ENSMUSG00000055782	34.0841	-4.68544	1.00719	-4.65198	3.28763e-06	0.000222645	Abcd2	15	91145871	91191799	-	5946	protein_coding	ATP-binding cassette, sub-family D (ALD), member 2 [Source:MGI Symbol;Acc:MGI:1349467]	-
ENSMUSG00000056069	101.031	2.1197	0.432595	4.89995	9.5861e-07	7.86205e-05	Otulinl	15	27655069	27681579	-	3241	protein_coding	OTU deubiquitinase with linear linkage specificity like [Source:MGI Symbol;Acc:MGI:2687281]	-
ENSMUSG00000056174	250.724	-1.1987	0.301303	-3.97839	6.93821e-05	0.00272864	Col8a2	4	126286793	126314330	+	4489	protein_coding	collagen, type VIII, alpha 2 [Source:MGI Symbol;Acc:MGI:88464]	-
ENSMUSG00000056313	508.349	-2.3949	0.339221	-7.06	1.66502e-12	9.37064e-10	Tcim	8	24437180	24438984	-	1805	protein_coding	transcriptional and immune response regulator [Source:MGI Symbol;Acc:MGI:1916318]	-
ENSMUSG00000056515	1379.71	-1.76857	0.253562	-6.9749	3.06096e-12	1.54489e-09	Rab31	17	65651729	65772752	-	3813	protein_coding	RAB31, member RAS oncogene family [Source:MGI Symbol;Acc:MGI:1914603]	-
ENSMUSG00000056569	8.46025	-5.60455	1.74382	-3.21396	0.00130919	0.0253649	Mpz	1	171150711	171161130	+	2111	protein_coding	myelin protein zero [Source:MGI Symbol;Acc:MGI:103177]	-
ENSMUSG00000056708	12741.9	-1.15774	0.357633	-3.23723	0.00120697	0.0238486	Ier5	1	155096361	155099636	-	3276	protein_coding	immediate early response 5 [Source:MGI Symbol;Acc:MGI:1337072]	-
ENSMUSG00000056966	85.7521	1.80553	0.458639	3.93672	8.26046e-05	0.0030851	Gjc3	5	137953461	137963098	-	4356	protein_coding	gap junction protein, gamma 3 [Source:MGI Symbol;Acc:MGI:2153041]	-
ENSMUSG00000057069	127.496	1.21478	0.38935	3.12002	0.00180841	0.0319279	Ero1lb	13	12565874	12611396	+	6653	protein_coding	ERO1-like beta (S. cerevisiae) [Source:MGI Symbol;Acc:MGI:1914725]	-
ENSMUSG00000057092	329.652	-3.3113	0.400313	-8.27177	1.31984e-16	2.15411e-13	Fxyd3	7	31068172	31076704	-	4850	protein_coding	FXYD domain-containing ion transport regulator 3 [Source:MGI Symbol;Acc:MGI:107497]	-
ENSMUSG00000057454	10.4368	-3.9949	1.2646	-3.15903	0.00158296	0.0292256	Lypd3	7	24636550	24641118	+	1649	protein_coding	Ly6/Plaur domain containing 3 [Source:MGI Symbol;Acc:MGI:1919684]	-
ENSMUSG00000057604	4946.44	-1.14189	0.307036	-3.71908	0.000199952	0.00605458	Lmcd1	6	112273758	112330425	+	1730	protein_coding	LIM and cysteine-rich domains 1 [Source:MGI Symbol;Acc:MGI:1353635]	-
ENSMUSG00000057672	388.633	-1.07695	0.331931	-3.24449	0.00117662	0.0235021	Pkn1	8	83666536	83699179	-	10612	protein_coding	protein kinase N1 [Source:MGI Symbol;Acc:MGI:108022]	-
ENSMUSG00000057722	210.743	-1.30543	0.409852	-3.18512	0.00144694	0.0272697	Lepr	4	101717404	101815352	+	7049	protein_coding	leptin receptor [Source:MGI Symbol;Acc:MGI:104993]	-
ENSMUSG00000057729	11.1987	-6.01248	2.04454	-2.94076	0.00327413	0.0475841	Prtn3	10	79874476	79883174	+	1732	protein_coding	proteinase 3 [Source:MGI Symbol;Acc:MGI:893580]	-
ENSMUSG00000057969	121.739	-1.26811	0.394508	-3.21441	0.00130711	0.0253649	Sema3b	9	107597674	107609229	-	4777	protein_coding	sema domain, immunoglobulin domain (Ig), short basic domain, secreted, (semaphorin) 3B [Source:MGI Symbol;Acc:MGI:107561]	-
ENSMUSG00000058022	87.8719	1.3911	0.420299	3.30978	0.000933687	0.0197012	Adtrp	13	41763148	41847684	-	2866	protein_coding	androgen dependent TFPI regulating protein [Source:MGI Symbol;Acc:MGI:1924596]	-
ENSMUSG00000058135	386.466	-1.39605	0.332092	-4.20381	2.62457e-05	0.00123802	Gstm1	3	108012255	108017973	-	1473	protein_coding	glutathione S-transferase, mu 1 [Source:MGI Symbol;Acc:MGI:95860]	-
ENSMUSG00000058152	1605.87	1.02174	0.299822	3.40782	0.000654837	0.0148657	Chsy3	18	59175401	59410446	+	2931	protein_coding	chondroitin sulfate synthase 3 [Source:MGI Symbol;Acc:MGI:1926173]	-
ENSMUSG00000058153	87.8029	2.13441	0.468648	4.55439	5.25378e-06	0.000322357	Sez6l	5	112419151	112577185	-	6070	protein_coding	seizure related 6 homolog like [Source:MGI Symbol;Acc:MGI:1935121]	-
ENSMUSG00000058248	116.407	1.53691	0.478815	3.20982	0.0013282	0.0255933	Kcnh1	1	192190774	192510159	+	7331	protein_coding	potassium voltage-gated channel, subfamily H (eag-related), member 1 [Source:MGI Symbol;Acc:MGI:1341721]	-
ENSMUSG00000058258	494.926	1.31886	0.336454	3.91989	8.85877e-05	0.00321298	Idi1	13	8885501	8892451	+	3505	protein_coding	isopentenyl-diphosphate delta isomerase [Source:MGI Symbol;Acc:MGI:2442264]	-
ENSMUSG00000058571	1349.53	-1.51094	0.243302	-6.21017	5.29282e-10	1.42487e-07	Gpc6	14	116925315	117976544	+	6425	protein_coding	glypican 6 [Source:MGI Symbol;Acc:MGI:1346322]	-
ENSMUSG00000058624	81.5949	-3.33308	0.8192	-4.06871	4.72751e-05	0.00202513	Gda	19	21391307	21473445	-	6135	protein_coding	guanine deaminase [Source:MGI Symbol;Acc:MGI:95678]	-
ENSMUSG00000058672	2326.43	-1.08736	0.318709	-3.41176	0.000645442	0.0147539	Tubb2a	13	34074274	34078007	-	1610	protein_coding	tubulin, beta 2A class IIA [Source:MGI Symbol;Acc:MGI:107861]	-
ENSMUSG00000058756	714.618	-1.47036	0.252669	-5.81933	5.90845e-09	1.05969e-06	Thra	11	98740638	98769006	+	4614	protein_coding	thyroid hormone receptor alpha [Source:MGI Symbol;Acc:MGI:98742]	THR-like
ENSMUSG00000058908	83.7425	-4.20073	0.733751	-5.72502	1.03424e-08	1.70503e-06	Pla2g2a	4	138831857	138835186	+	928	polymorphic_pseudogene	phospholipase A2, group IIA (platelets, synovial fluid) [Source:MGI Symbol;Acc:MGI:104642]	-
ENSMUSG00000059013	178.187	-2.13782	0.500498	-4.27139	1.94261e-05	0.000966628	Sh2d3c	2	32721055	32755512	+	5233	protein_coding	SH2 domain containing 3C [Source:MGI Symbol;Acc:MGI:1351631]	-
ENSMUSG00000059412	989.451	2.5438	0.862583	2.94905	0.00318752	0.0467198	Fxyd2	9	45399669	45410278	+	4005	protein_coding	FXYD domain-containing ion transport regulator 2 [Source:MGI Symbol;Acc:MGI:1195260]	-
ENSMUSG00000059493	136.175	1.62352	0.478637	3.39196	0.000693956	0.0154306	Nhs	X	161833296	162159730	-	8805	protein_coding	NHS actin remodeling regulator [Source:MGI Symbol;Acc:MGI:2684894]	-
ENSMUSG00000059714	754.057	-1.77159	0.347457	-5.09873	3.41948e-07	3.44502e-05	Flot1	17	35823230	35832791	+	2893	protein_coding	flotillin 1 [Source:MGI Symbol;Acc:MGI:1100500]	-
ENSMUSG00000059775	241.795	1.9285	0.500657	3.85194	0.000117185	0.00400961	Rps26-ps1	8	107439131	107439579	-	449	transcribed_processed_pseudogene	ribosomal protein S26, pseudogene 1 [Source:MGI Symbol;Acc:MGI:3704322]	-
ENSMUSG00000059921	701.206	1.12088	0.356689	3.14244	0.00167544	0.0301819	Unc5c	3	141465216	141834924	+	19135	protein_coding	unc-5 netrin receptor C [Source:MGI Symbol;Acc:MGI:1095412]	-
ENSMUSG00000060336	10.7313	3.85161	1.22533	3.14333	0.00167039	0.0301576	Zfp937	2	150218073	150240725	+	2797	protein_coding	zinc finger protein 937 [Source:MGI Symbol;Acc:MGI:3644476]	zf-C2H2
ENSMUSG00000060477	1468.06	-1.2761	0.254125	-5.02157	5.12515e-07	4.6993e-05	Irak2	6	113638467	113695026	+	4412	protein_coding	interleukin-1 receptor-associated kinase 2 [Source:MGI Symbol;Acc:MGI:2429603]	-
ENSMUSG00000060512	20.821	-6.91813	1.43304	-4.82759	1.38195e-06	0.000108436	0610040J01Rik	5	63812363	63899625	+	2403	protein_coding	RIKEN cDNA 0610040J01 gene [Source:MGI Symbol;Acc:MGI:1923511]	-
ENSMUSG00000060548	72.5652	-2.40664	0.560153	-4.2964	1.73592e-05	0.000885793	Tnfrsf19	14	60963875	61046490	-	4738	protein_coding	tumor necrosis factor receptor superfamily, member 19 [Source:MGI Symbol;Acc:MGI:1352474]	-
ENSMUSG00000060735	5.43459	5.83436	1.94232	3.00381	0.00266625	0.0414833	Rxfp3	15	11033717	11037991	-	4275	protein_coding	relaxin family peptide receptor 3 [Source:MGI Symbol;Acc:MGI:2441827]	-
ENSMUSG00000060791	26.1664	-4.11933	1.18058	-3.48925	0.000484383	0.0118525	Gmfg	7	28437447	28448233	+	2817	protein_coding	glia maturation factor, gamma [Source:MGI Symbol;Acc:MGI:1927135]	-
ENSMUSG00000061175	2683.23	-1.22671	0.27083	-4.52945	5.9137e-06	0.000358801	Fnip2	3	79455974	79567796	-	8364	protein_coding	folliculin interacting protein 2 [Source:MGI Symbol;Acc:MGI:2683054]	-
ENSMUSG00000061740	75.0614	-1.37508	0.455895	-3.01623	0.00255939	0.0403983	Cyp2d22	15	82370527	82380260	-	3909	protein_coding	cytochrome P450, family 2, subfamily d, polypeptide 22 [Source:MGI Symbol;Acc:MGI:1929474]	-
ENSMUSG00000061981	655.573	-1.41189	0.299995	-4.70639	2.52147e-06	0.000184542	Flot2	11	78037931	78060434	+	2740	protein_coding	flotillin 2 [Source:MGI Symbol;Acc:MGI:103309]	-
ENSMUSG00000062081	355.739	-1.23764	0.386382	-3.20316	0.0013593	0.0260694	Gm6055	14	48079375	48079752	-	378	processed_pseudogene	predicted gene 6055 [Source:MGI Symbol;Acc:MGI:3648620]	-
ENSMUSG00000062248	240.075	1.25448	0.418485	2.99768	0.00272048	0.0419668	Cks2	13	51645232	51650660	+	692	protein_coding	CDC28 protein kinase regulatory subunit 2 [Source:MGI Symbol;Acc:MGI:1913447]	-
ENSMUSG00000062329	6150.96	-2.75247	0.244586	-11.2536	2.22372e-29	1.81467e-25	Cytl1	5	37735519	37739820	+	1056	protein_coding	cytokine-like 1 [Source:MGI Symbol;Acc:MGI:2684993]	-
ENSMUSG00000062510	19.9029	3.23944	0.877577	3.69134	0.000223073	0.00661958	Nsl1	1	191063012	191086474	+	5303	protein_coding	NSL1, MIS12 kinetochore complex component [Source:MGI Symbol;Acc:MGI:2685830]	-
ENSMUSG00000062713	934.162	-1.71669	0.238703	-7.19172	6.39787e-13	4.01614e-10	Sim2	16	94084931	94127032	+	4221	protein_coding	single-minded family bHLH transcription factor 2 [Source:MGI Symbol;Acc:MGI:98307]	-
ENSMUSG00000063060	35.436	-3.89951	0.833709	-4.6773	2.90674e-06	0.000203609	Sox7	14	63943673	63950732	+	3299	protein_coding	SRY (sex determining region Y)-box 7 [Source:MGI Symbol;Acc:MGI:98369]	HMG
ENSMUSG00000063065	870.334	-1.13599	0.29218	-3.88799	0.000101079	0.00353613	Mapk3	7	126759601	126765819	+	2257	protein_coding	mitogen-activated protein kinase 3 [Source:MGI Symbol;Acc:MGI:1346859]	-
ENSMUSG00000063275	242.631	1.62286	0.381575	4.25305	2.10878e-05	0.00103356	Hacd1	2	13850282	14056135	-	2118	protein_coding	3-hydroxyacyl-CoA dehydratase 1 [Source:MGI Symbol;Acc:MGI:1353592]	-
ENSMUSG00000063286	10.7861	-5.06015	1.5642	-3.23498	0.00121651	0.0239791	Gm8995	7	106504239	106511671	-	7433	transcribed_unprocessed_pseudogene	predicted gene 8995 [Source:MGI Symbol;Acc:MGI:3644223]	-
ENSMUSG00000063558	44.36	-1.99627	0.582822	-3.42517	0.000614413	0.0142037	Aox1	1	58029931	58106413	+	8690	protein_coding	aldehyde oxidase 1 [Source:MGI Symbol;Acc:MGI:88035]	-
ENSMUSG00000063632	128.477	1.52544	0.458033	3.33042	0.000867151	0.0185488	Sox11	12	27334264	27342574	-	8311	protein_coding	SRY (sex determining region Y)-box 11 [Source:MGI Symbol;Acc:MGI:98359]	HMG
ENSMUSG00000063856	2323.43	-1.34064	0.325362	-4.12045	3.78132e-05	0.00167704	Gpx1	9	108338903	108340343	+	1441	protein_coding	glutathione peroxidase 1 [Source:MGI Symbol;Acc:MGI:104887]	-
ENSMUSG00000063873	90.5218	2.44502	0.437291	5.59129	2.25389e-08	3.34445e-06	Slc24a3	2	145167754	145642166	+	4564	protein_coding	solute carrier family 24 (sodium/potassium/calcium exchanger), member 3 [Source:MGI Symbol;Acc:MGI:2137513]	-
ENSMUSG00000064023	440.804	-1.35379	0.314932	-4.29868	1.71816e-05	0.000884607	Klk8	7	43797577	43803826	+	1540	protein_coding	kallikrein related-peptidase 8 [Source:MGI Symbol;Acc:MGI:1343327]	-
ENSMUSG00000064147	86.5676	-4.92668	1.64973	-2.98635	0.00282332	0.0431051	Rab44	17	29114145	29148980	+	5065	protein_coding	RAB44, member RAS oncogene family [Source:MGI Symbol;Acc:MGI:3045302]	-
ENSMUSG00000064325	93.1284	2.55695	0.506034	5.05292	4.35105e-07	4.20616e-05	Hhip	8	79965851	80058006	-	9076	protein_coding	Hedgehog-interacting protein [Source:MGI Symbol;Acc:MGI:1341847]	-
ENSMUSG00000064367	11779.6	1.04413	0.329927	3.16472	0.00155231	0.0288556	mt-Nd5	MT	11742	13565	+	1824	protein_coding	mitochondrially encoded NADH dehydrogenase 5 [Source:MGI Symbol;Acc:MGI:102496]	-
ENSMUSG00000064368	1947.76	1.00204	0.31894	3.14179	0.00167916	0.0302156	mt-Nd6	MT	13552	14070	-	519	protein_coding	mitochondrially encoded NADH dehydrogenase 6 [Source:MGI Symbol;Acc:MGI:102495]	-
ENSMUSG00000066026	176.793	-2.15041	0.424503	-5.06572	4.06867e-07	4.00029e-05	Dhrs3	4	144892827	144928209	+	2927	protein_coding	dehydrogenase/reductase (SDR family) member 3 [Source:MGI Symbol;Acc:MGI:1315215]	-
ENSMUSG00000066113	29.0378	2.08721	0.696837	2.99527	0.00274206	0.04222	Adamtsl1	4	85514172	86428385	+	12767	protein_coding	ADAMTS-like 1 [Source:MGI Symbol;Acc:MGI:1924989]	-
ENSMUSG00000066366	505.285	1.48431	0.352296	4.21324	2.5173e-05	0.00119433	Serpina1a	12	103853589	103863562	-	1832	protein_coding	serine (or cysteine) peptidase inhibitor, clade A, member 1A [Source:MGI Symbol;Acc:MGI:891971]	-
ENSMUSG00000066607	437.502	-1.20797	0.395463	-3.05457	0.00225385	0.0371943	Insyn1	9	58488603	58499780	+	2331	protein_coding	inhibitory synaptic factor 1 [Source:MGI Symbol;Acc:MGI:2442108]	-
ENSMUSG00000067212	158.413	-2.06142	0.517639	-3.98235	6.82379e-05	0.00269012	H2-T23	17	36029773	36032855	-	2889	protein_coding	histocompatibility 2, T region locus 23 [Source:MGI Symbol;Acc:MGI:95957]	-
ENSMUSG00000068196	729.518	-2.18731	0.315225	-6.93888	3.95218e-12	1.72599e-09	Col8a1	16	57624258	57754737	-	7833	protein_coding	collagen, type VIII, alpha 1 [Source:MGI Symbol;Acc:MGI:88463]	-
ENSMUSG00000068696	40.3373	-2.25915	0.555883	-4.06408	4.82215e-05	0.00204954	Gpr88	3	116249654	116253503	-	3504	protein_coding	G-protein coupled receptor 88 [Source:MGI Symbol;Acc:MGI:1927653]	-
ENSMUSG00000068740	146.659	-1.17189	0.390753	-2.99906	0.00270817	0.0418165	Celsr2	3	108390851	108415552	-	11513	protein_coding	cadherin, EGF LAG seven-pass G-type receptor 2 [Source:MGI Symbol;Acc:MGI:1858235]	-
ENSMUSG00000068747	348.349	-1.2226	0.347696	-3.51628	0.000437645	0.0110555	Sort1	3	108284082	108361511	+	7569	protein_coding	sortilin 1 [Source:MGI Symbol;Acc:MGI:1338015]	-
ENSMUSG00000068874	40.7975	-2.31677	0.642588	-3.60538	0.000311695	0.00867681	Selenbp1	3	94933056	94944758	+	2273	protein_coding	selenium binding protein 1 [Source:MGI Symbol;Acc:MGI:96825]	-
ENSMUSG00000069378	174.588	1.42147	0.365096	3.89341	9.88436e-05	0.00346931	Prdm6	18	53464546	53575907	+	2895	protein_coding	PR domain containing 6 [Source:MGI Symbol;Acc:MGI:2684938]	zf-C2H2
ENSMUSG00000069919	43.6528	-4.43478	1.05543	-4.20187	2.64717e-05	0.00124508	Hba-a1	11	32283511	32284465	+	812	protein_coding	hemoglobin alpha, adult chain 1 [Source:MGI Symbol;Acc:MGI:96015]	-
ENSMUSG00000070003	151.861	-1.22632	0.390838	-3.13768	0.00170292	0.0305758	Ssbp4	8	70597490	70608872	-	3164	protein_coding	single stranded DNA binding protein 4 [Source:MGI Symbol;Acc:MGI:1924150]	-
ENSMUSG00000070047	3237.69	1.35757	0.391844	3.46457	0.00053107	0.0127465	Fat1	8	44935447	45052257	+	15655	protein_coding	FAT atypical cadherin 1 [Source:MGI Symbol;Acc:MGI:109168]	-
ENSMUSG00000070348	1264.65	1.44379	0.353984	4.0787	4.52885e-05	0.00195954	Ccnd1	7	144929931	144939925	-	4709	protein_coding	cyclin D1 [Source:MGI Symbol;Acc:MGI:88313]	-
ENSMUSG00000070469	149.188	-2.13694	0.427826	-4.99489	5.88706e-07	5.16574e-05	Adamtsl3	7	82335694	82614450	+	7744	protein_coding	ADAMTS-like 3 [Source:MGI Symbol;Acc:MGI:3028499]	-
ENSMUSG00000070605	90.6027	1.63448	0.536528	3.0464	0.00231598	0.0376485	Zfp992	4	146449023	146470292	+	4550	protein_coding	zinc finger protein 992 [Source:MGI Symbol;Acc:MGI:3700963]	zf-C2H2
ENSMUSG00000071076	2560.15	-1.55134	0.45876	-3.38158	0.000720694	0.0159167	Jund	8	70698949	70700616	+	1668	protein_coding	jun D proto-oncogene [Source:MGI Symbol;Acc:MGI:96648]	TF_bZIP
ENSMUSG00000071177	897.967	1.5019	0.274309	5.4752	4.37023e-08	6.04462e-06	Serpina1d	12	103763594	103773592	-	1394	protein_coding	serine (or cysteine) peptidase inhibitor, clade A, member 1D [Source:MGI Symbol;Acc:MGI:891968]	-
ENSMUSG00000071178	1092.78	1.48746	0.288384	5.1579	2.49737e-07	2.66402e-05	Serpina1b	12	103728156	103830373	-	2415	protein_coding	serine (or cysteine) preptidase inhibitor, clade A, member 1B [Source:MGI Symbol;Acc:MGI:891970]	-
ENSMUSG00000071369	650.254	-1.81665	0.238276	-7.62413	2.4568e-14	2.22354e-11	Map3k5	10	19934472	20142753	+	6086	protein_coding	mitogen-activated protein kinase kinase kinase 5 [Source:MGI Symbol;Acc:MGI:1346876]	-
ENSMUSG00000071497	118.355	1.92264	0.573144	3.35454	0.000794958	0.0172994	Nutf2-ps1	19	53588204	53589067	-	864	protein_coding	nuclear transport factor 2, pseudogene 1 [Source:MGI Symbol;Acc:MGI:108008]	-
ENSMUSG00000071637	4171.44	-1.47806	0.303638	-4.86784	1.12827e-06	8.98268e-05	Cebpd	16	15887286	15891031	+	3746	protein_coding	CCAAT/enhancer binding protein (C/EBP), delta [Source:MGI Symbol;Acc:MGI:103573]	-
ENSMUSG00000071711	229.516	-1.21755	0.310095	-3.92636	8.62418e-05	0.00316548	Mpst	15	78406416	78414013	+	2143	protein_coding	mercaptopyruvate sulfurtransferase [Source:MGI Symbol;Acc:MGI:2179733]	-
ENSMUSG00000071748	84.0736	1.57736	0.500391	3.15225	0.00162017	0.0295451	Gm14698	X	68821093	68825318	+	4226	protein_coding	predicted gene 14698 [Source:MGI Symbol;Acc:MGI:3709613]	-
ENSMUSG00000072553	184.585	-3.54688	0.501477	-7.07287	1.51759e-12	8.84593e-10	Gm525	11	89073841	89093040	+	763	protein_coding	predicted gene 525 [Source:MGI Symbol;Acc:MGI:2685371]	-
ENSMUSG00000072591	56.243	-2.71276	0.562164	-4.82556	1.39611e-06	0.000108798	5930412G12Rik	5	128579106	128600693	-	3394	lincRNA	RIKEN cDNA 5930412G12 gene [Source:MGI Symbol;Acc:MGI:2442398]	-
ENSMUSG00000072612	1787.74	-2.27417	0.356929	-6.37151	1.87176e-10	5.55437e-08	Gm10382	5	125389322	125390554	+	1233	protein_coding	predicted gene 10382 [Source:MGI Symbol;Acc:MGI:3647829]	-
ENSMUSG00000072949	184.114	-1.29825	0.337095	-3.8513	0.000117495	0.00401178	Acot1	12	84009490	84018371	+	3919	protein_coding	acyl-CoA thioesterase 1 [Source:MGI Symbol;Acc:MGI:1349396]	-
ENSMUSG00000072966	258.891	-1.21487	0.388181	-3.12966	0.0017501	0.0311148	Gprasp2	X	135839034	135844730	+	4540	protein_coding	G protein-coupled receptor associated sorting protein 2 [Source:MGI Symbol;Acc:MGI:2442071]	-
ENSMUSG00000073002	268.232	-1.37731	0.466026	-2.95543	0.00312237	0.0461178	Vamp5	6	72368794	72380468	-	2707	protein_coding	vesicle-associated membrane protein 5 [Source:MGI Symbol;Acc:MGI:1858622]	-
ENSMUSG00000073418	2838.65	-1.72749	0.247976	-6.96636	3.25242e-12	1.54489e-09	C4b	17	34728380	34743882	-	5695	protein_coding	complement component 4B (Chido blood group) [Source:MGI Symbol;Acc:MGI:88228]	-
ENSMUSG00000073481	286.464	-1.09805	0.311902	-3.52049	0.000430746	0.0109178	2024-03-02	1	184813068	184846451	-	6629	protein_coding	mitochondrial amidoxime reducing component 2 [Source:MGI Symbol;Acc:MGI:1914497]	-
ENSMUSG00000073650	14.0951	-4.86452	1.23249	-3.9469	7.91695e-05	0.00298412	Catip	1	74362108	74369321	+	2211	protein_coding	ciliogenesis associated TTC17 interacting protein [Source:MGI Symbol;Acc:MGI:2685062]	-
ENSMUSG00000074063	833.263	-1.51773	0.419739	-3.61588	0.000299332	0.00841171	Osgin1	8	119434124	119446256	+	2674	protein_coding	oxidative stress induced growth inhibitor 1 [Source:MGI Symbol;Acc:MGI:1919089]	-
ENSMUSG00000074170	676.298	-1.22891	0.416818	-2.94831	0.00319518	0.0467381	Plekhf1	7	38216972	38228016	-	5263	protein_coding	pleckstrin homology domain containing, family F (with FYVE domain) member 1 [Source:MGI Symbol;Acc:MGI:1919537]	-
ENSMUSG00000074207	75.0262	-2.51982	0.500625	-5.03335	4.81987e-07	4.54712e-05	Adh1	3	138260991	138290698	+	2233	protein_coding	alcohol dehydrogenase 1 (class I) [Source:MGI Symbol;Acc:MGI:87921]	-
ENSMUSG00000074227	75.1589	-1.57373	0.449093	-3.50424	0.000457908	0.0113926	Spint2	7	29256323	29281912	-	4556	protein_coding	serine protease inhibitor, Kunitz type 2 [Source:MGI Symbol;Acc:MGI:1338031]	-
ENSMUSG00000074272	146.755	-1.70857	0.492591	-3.46853	0.00052332	0.0126723	Ceacam1	7	25461707	25477603	-	5806	protein_coding	carcinoembryonic antigen-related cell adhesion molecule 1 [Source:MGI Symbol;Acc:MGI:1347245]	-
ENSMUSG00000074283	73.6559	1.68846	0.553041	3.05304	0.00226534	0.0372333	Zfp109	7	24227572	24237560	-	2932	protein_coding	zinc finger protein 109 [Source:MGI Symbol;Acc:MGI:1929099]	zf-C2H2
ENSMUSG00000074457	2922.54	-1.06838	0.221501	-4.82336	1.4116e-06	0.000109188	S100a16	3	90537254	90543151	+	1617	protein_coding	S100 calcium binding protein A16 [Source:MGI Symbol;Acc:MGI:1915110]	-
ENSMUSG00000074743	1058.46	1.26992	0.432036	2.93939	0.00328857	0.0476667	Thbd	2	148404466	148408188	-	3723	protein_coding	thrombomodulin [Source:MGI Symbol;Acc:MGI:98736]	-
ENSMUSG00000074896	442.063	-2.04767	0.277286	-7.38468	1.52822e-13	1.03925e-10	Ifit3	19	34583531	34588731	+	1745	protein_coding	interferon-induced protein with tetratricopeptide repeats 3 [Source:MGI Symbol;Acc:MGI:1101055]	-
ENSMUSG00000074923	44.014	-2.26805	0.688162	-3.29581	0.000981394	0.0204856	Pak6	2	118663303	118698020	+	5211	protein_coding	p21 (RAC1) activated kinase 6 [Source:MGI Symbol;Acc:MGI:2679420]	-
ENSMUSG00000075010	1111.99	1.61136	0.488919	3.29576	0.000981541	0.0204856	AW112010	19	11047617	11050566	-	770	lincRNA	expressed sequence AW112010 [Source:MGI Symbol;Acc:MGI:2147706]	-
ENSMUSG00000075702	162.977	-1.84226	0.40977	-4.49585	6.92933e-06	0.000406811	Selenom	11	3514684	3517351	+	1481	protein_coding	selenoprotein M [Source:MGI Symbol;Acc:MGI:2149786]	-
ENSMUSG00000076617	158.862	-2.31377	0.333563	-6.93653	4.01861e-12	1.72599e-09	Ighm	12	113418558	113422730	-	1886	IG_C_gene	immunoglobulin heavy constant mu [Source:MGI Symbol;Acc:MGI:96448]	-
ENSMUSG00000078853	41.6288	-2.82655	0.936184	-3.01923	0.0025342	0.0400781	Igtp	11	58199556	58207591	+	2022	protein_coding	interferon gamma induced GTPase [Source:MGI Symbol;Acc:MGI:107729]	-
ENSMUSG00000078866	53.9393	1.63465	0.559219	2.92309	0.00346576	0.0494447	Zfp970	2	177464733	177478129	+	2172	protein_coding	zinc finger protein 970 [Source:MGI Symbol;Acc:MGI:3652255]	zf-C2H2
ENSMUSG00000078915	63.7964	-2.05443	0.453811	-4.52706	5.981e-06	0.000360206	Hsp25-ps1	13	45078498	45079127	-	630	processed_pseudogene	heat shock protein 25, pseudogene 1 [Source:MGI Symbol;Acc:MGI:96241]	-
ENSMUSG00000078920	9.19863	-4.82183	1.53711	-3.13695	0.00170715	0.0306179	Ifi47	11	49076587	49096974	+	2473	protein_coding	interferon gamma inducible protein 47 [Source:MGI Symbol;Acc:MGI:99448]	-
ENSMUSG00000079017	55.2979	-3.28579	0.921245	-3.56669	0.000361524	0.00977216	Ifi27l2a	12	103442167	103443680	-	463	protein_coding	interferon, alpha-inducible protein 27 like 2A [Source:MGI Symbol;Acc:MGI:1924183]	-
ENSMUSG00000079042	26.6297	2.2287	0.749591	2.97322	0.00294695	0.0442883	Apela	8	65028417	65037336	-	1004	protein_coding	apelin receptor early endogenous ligand [Source:MGI Symbol;Acc:MGI:3642370]	-
ENSMUSG00000079056	10.6939	4.92107	1.49984	3.28107	0.00103414	0.0212572	Kcnip3	2	127456498	127522094	-	3546	protein_coding	Kv channel interacting protein 3, calsenilin [Source:MGI Symbol;Acc:MGI:1929258]	-
ENSMUSG00000079224	74.5577	1.80353	0.510915	3.53001	0.000415547	0.0107602	Gm6565	6	100604683	100605120	+	438	processed_pseudogene	predicted gene 6565 [Source:MGI Symbol;Acc:MGI:3644755]	-
ENSMUSG00000080316	259.044	-1.29216	0.418849	-3.08503	0.00203531	0.0345305	Spaca6	17	17827158	17843009	+	7067	protein_coding	sperm acrosome associated 6 [Source:MGI Symbol;Acc:MGI:1922452]	-
ENSMUSG00000081683	72.1803	-2.69433	0.510408	-5.27878	1.3005e-07	1.50535e-05	Fzd10	5	128600844	128604093	+	3250	protein_coding	frizzled class receptor 10 [Source:MGI Symbol;Acc:MGI:2136761]	-
ENSMUSG00000083282	585.93	-1.43942	0.336243	-4.28089	1.86147e-05	0.000937687	Ctsf	19	4855129	4860912	+	1975	protein_coding	cathepsin F [Source:MGI Symbol;Acc:MGI:1861434]	-
ENSMUSG00000084350	48.9203	2.01775	0.654294	3.08386	0.00204336	0.0345951	Znf41-ps	4	145825237	145829942	+	2413	unprocessed_pseudogene	ZNF41, pseudogene [Source:MGI Symbol;Acc:MGI:1917255]	-
ENSMUSG00000085110	19.0381	-3.16099	1.0233	-3.08902	0.00200818	0.0342062	Gm13920	2	102057587	102061430	+	1663	antisense	predicted gene 13920 [Source:MGI Symbol;Acc:MGI:3651615]	-
ENSMUSG00000085604	77.8787	-1.40315	0.444363	-3.15766	0.00159044	0.0292354	Dhx58os	11	100687417	100697520	+	1594	antisense	DEAH (Asp-Glu-Ala-His) box polypeptide 58, opposite strand [Source:MGI Symbol;Acc:MGI:3705104]	-
ENSMUSG00000086596	1215.69	-1.47298	0.296081	-4.97493	6.52701e-07	5.69665e-05	Susd5	9	114057140	114098728	+	4083	protein_coding	sushi domain containing 5 [Source:MGI Symbol;Acc:MGI:2685972]	-
ENSMUSG00000087075	26.2092	-3.67748	0.884282	-4.15872	3.20043e-05	0.00146725	Lbhd2	12	111406809	111412090	+	670	protein_coding	LBH domain containing 2 [Source:MGI Symbol;Acc:MGI:2685744]	-
ENSMUSG00000087149	524.776	-1.69416	0.412578	-4.10629	4.02071e-05	0.0017593	Itih5l-ps	X	150826972	150857053	+	4077	transcribed_unprocessed_pseudogene	inter-alpha (globulin) inhibitor H5-like, pseudogene [Source:MGI Symbol;Acc:MGI:2685232]	-
ENSMUSG00000089809	123.336	-1.43984	0.403146	-3.5715	0.000354937	0.00963881	Rasgef1b	5	99217426	99729065	-	13805	protein_coding	RasGEF domain family, member 1B [Source:MGI Symbol;Acc:MGI:2443755]	-
ENSMUSG00000090175	28.6793	2.23369	0.686886	3.25191	0.00114631	0.0230689	Ugt1a9	1	88070800	88218997	+	2190	protein_coding	UDP glucuronosyltransferase 1 family, polypeptide A9 [Source:MGI Symbol;Acc:MGI:3576092]	-
ENSMUSG00000090210	1265.93	-1.21367	0.343174	-3.53661	0.000405304	0.0105595	Itga10	3	96645584	96664519	+	5186	protein_coding	integrin, alpha 10 [Source:MGI Symbol;Acc:MGI:2153482]	-
ENSMUSG00000090236	17.3992	4.00264	1.31722	3.03869	0.00237606	0.0382434	Car15	16	17835276	17838364	-	1906	protein_coding	carbonic anhydrase 15 [Source:MGI Symbol;Acc:MGI:1931324]	-
ENSMUSG00000090582	291.347	-1.61827	0.545429	-2.96697	0.00300752	0.044899	Gm17024	12	40209487	40211073	-	634	sense_intronic	predicted gene 17024 [Source:MGI Symbol;Acc:MGI:4937851]	-
ENSMUSG00000090877	97124.8	-1.7713	0.286962	-6.1726	6.71761e-10	1.6913e-07	Hspa1b	17	34956436	34959238	-	2803	protein_coding	heat shock protein 1B [Source:MGI Symbol;Acc:MGI:99517]	-
ENSMUSG00000090958	1081.98	1.0096	0.307046	3.28811	0.00100863	0.0209173	Lrrc32	7	98489283	98502181	+	4688	protein_coding	leucine rich repeat containing 32 [Source:MGI Symbol;Acc:MGI:93882]	-
ENSMUSG00000091387	176.841	1.19832	0.379696	3.15601	0.00159946	0.0293112	Gcnt4	13	96924689	96950906	+	5087	protein_coding	glucosaminyl (N-acetyl) transferase 4, core 2 (beta-1,6-N-acetylglucosaminyltransferase) [Source:MGI Symbol;Acc:MGI:2684919]	-
ENSMUSG00000091971	38532.1	-2.13698	0.362119	-5.9013	3.60638e-09	6.92467e-07	Hspa1a	17	34969190	34972156	-	2967	protein_coding	heat shock protein 1A [Source:MGI Symbol;Acc:MGI:96244]	-
ENSMUSG00000092130	63.2485	1.38795	0.461994	3.00425	0.00266238	0.0414626	D030025P21Rik	12	84875769	84879755	+	3987	antisense	RIKEN cDNA D030025P21 gene [Source:MGI Symbol;Acc:MGI:3698049]	-
ENSMUSG00000092274	9475.04	-1.5257	0.48049	-3.1753	0.00149681	0.0280774	Neat1	19	5824708	5845478	-	20771	lincRNA	nuclear paraspeckle assembly transcript 1 (non-protein coding) [Source:MGI Symbol;Acc:MGI:1914211]	-
ENSMUSG00000094475	11.2455	4.99695	1.63826	3.05016	0.00228723	0.0373733	Gm11007	2	175643978	175653860	+	1501	protein_coding	predicted gene 11007 [Source:MGI Symbol;Acc:MGI:3779223]	zf-C2H2
ENSMUSG00000096035	156.102	1.41266	0.37837	3.73355	0.0001888	0.00582495	Odaph	5	91987475	91995320	+	3506	protein_coding	odontogenesis associated phosphoprotein [Source:MGI Symbol;Acc:MGI:2685891]	-
ENSMUSG00000096210	3525.89	-1.16491	0.258423	-4.50775	6.55179e-06	0.000387434	H1f0	15	79028450	79030504	+	2055	protein_coding	H1 histone family, member 0 [Source:MGI Symbol;Acc:MGI:95893]	-
ENSMUSG00000096472	214.467	-2.28413	0.418708	-5.45517	4.89252e-08	6.54515e-06	Cdkn2d	9	21288410	21291407	-	1574	protein_coding	cyclin dependent kinase inhibitor 2D [Source:MGI Symbol;Acc:MGI:105387]	-
ENSMUSG00000097119	100.604	1.90336	0.539873	3.52556	0.000422584	0.0108474	B230354K17Rik	17	45433598	45442544	+	6136	bidirectional_promoter_lncRNA	RIKEN cDNA B230354K17 gene [Source:MGI Symbol;Acc:MGI:2443272]	-
ENSMUSG00000097134	92.6674	-1.72399	0.528015	-3.26504	0.00109449	0.0221079	1110002J07Rik	10	66912489	66920258	-	2513	lincRNA	RIKEN cDNA 1110002J07 gene [Source:MGI Symbol;Acc:MGI:1915738]	-
ENSMUSG00000097183	237.658	1.60831	0.409825	3.92437	8.69559e-05	0.00318208	Gm17501	3	145650312	145677580	+	2130	lincRNA	predicted gene, 17501 [Source:MGI Symbol;Acc:MGI:4937135]	-
ENSMUSG00000097789	196.143	3.3807	0.430162	7.85913	3.86796e-15	3.71347e-12	Gm2115	7	84528954	84583531	+	7340	protein_coding	predicted gene 2115 [Source:MGI Symbol;Acc:MGI:3780284]	-
ENSMUSG00000097804	103.389	2.04913	0.415179	4.93554	7.99295e-07	6.68989e-05	Gm16685	3	7612705	7690001	+	1592	antisense	predicted gene, 16685 [Source:MGI Symbol;Acc:MGI:4439609]	-
ENSMUSG00000097908	34.1921	1.80077	0.60235	2.98957	0.0027937	0.0427296	4933404O12Rik	5	136919146	136937112	+	4748	lincRNA	RIKEN cDNA 4933404O12 gene [Source:MGI Symbol;Acc:MGI:1914002]	-
ENSMUSG00000097971	3107.76	-1.47932	0.393913	-3.75546	0.000173025	0.0055263	Gm26917	17	39843013	39846341	+	3329	lincRNA	predicted gene, 26917 [Source:MGI Symbol;Acc:MGI:5504032]	-
ENSMUSG00000097990	6.43833	-5.19588	1.77201	-2.93219	0.00336582	0.0485278	Gm19557	19	47512982	47516578	+	2765	antisense	predicted gene, 19557 [Source:MGI Symbol;Acc:MGI:5011742]	-
ENSMUSG00000098843	47.5927	-3.15136	0.894602	-3.52264	0.000427271	0.0109004	Gm27240	9	32709652	32711171	-	677	antisense	predicted gene 27240 [Source:MGI Symbol;Acc:MGI:5521083]	-
ENSMUSG00000099060	12.1909	-4.64906	1.2642	-3.67746	0.000235564	0.00690242	Mir7025	5	75176831	75176904	+	74	miRNA	microRNA 7025 [Source:MGI Symbol;Acc:MGI:5531242]	-
ENSMUSG00000100291	34.4401	-2.68564	0.905156	-2.96705	0.00300673	0.044899	2310069B03Rik	6	82877864	82881853	-	1902	lincRNA	RIKEN cDNA 2310069B03 gene [Source:MGI Symbol;Acc:MGI:1916902]	-
ENSMUSG00000100334	9.47567	4.73952	1.46093	3.24418	0.00117791	0.0235021	C230024C17Rik	1	153721240	153737829	-	3337	lincRNA	RIKEN cDNA C230024C17 gene [Source:MGI Symbol;Acc:MGI:5439413]	-
ENSMUSG00000101970	1851.22	-1.73198	0.298035	-5.81133	6.19782e-09	1.09951e-06	1810026B05Rik	7	73539203	73558395	-	8620	processed_transcript	RIKEN cDNA 1810026B05 gene [Source:MGI Symbol;Acc:MGI:1916420]	-
ENSMUSG00000102752	213.237	-2.1295	0.407766	-5.22237	1.76651e-07	2.00217e-05	Gm7694	1	170298199	170306332	-	3827	protein_coding	predicted gene 7694 [Source:MGI Symbol;Acc:MGI:3649135]	-
ENSMUSG00000104045	7.48713	5.30203	1.74877	3.03187	0.00243046	0.0388517	Gm37565	2	12697417	12706853	+	491	lincRNA	predicted gene, 37565 [Source:MGI Symbol;Acc:MGI:5610793]	-
ENSMUSG00000104213	6.80773	-5.2846	1.74752	-3.02405	0.00249412	0.0396529	Ighd	12	113406604	113416324	-	1900	IG_C_gene	immunoglobulin heavy constant delta [Source:MGI Symbol;Acc:MGI:96447]	-
ENSMUSG00000105954	77.5876	-1.83049	0.506313	-3.61534	0.000299958	0.00841171	Gm42793	5	104435121	104436372	+	1252	TEC	predicted gene 42793 [Source:MGI Symbol;Acc:MGI:5662930]	-
ENSMUSG00000107019	37.9773	2.34823	0.646075	3.63461	0.000278397	0.00790212	Gm43682	5	93176970	93179059	+	2090	TEC	predicted gene 43682 [Source:MGI Symbol;Acc:MGI:5663819]	-
ENSMUSG00000109807	8.74719	4.61999	1.51282	3.05388	0.002259	0.0372039	Gm45244	8	46471391	46473590	-	2200	TEC	predicted gene 45244 [Source:MGI Symbol;Acc:MGI:5791080]	-
ENSMUSG00000109814	43.2063	-2.5314	0.589281	-4.29575	1.74106e-05	0.000885793	Gm45847	7	123031415	123068305	+	2062	lincRNA	predicted gene 45847 [Source:MGI Symbol;Acc:MGI:5804962]	-
ENSMUSG00000110063	35.8181	-3.06225	0.88859	-3.44618	0.000568561	0.013371	Gm31045	8	25463677	25487585	-	922	lincRNA	predicted gene, 31045 [Source:MGI Symbol;Acc:MGI:5590204]	-
ENSMUSG00000110631	305.631	1.75313	0.321227	5.45759	4.82632e-08	6.50995e-06	Gm42047	8	121833247	121841178	+	5647	lincRNA	predicted gene, 42047 [Source:MGI Symbol;Acc:MGI:5624932]	-
ENSMUSG00000110874	35.8954	-5.45963	0.906168	-6.02496	1.69149e-09	3.53934e-07	D030045P18Rik	10	45807562	45852283	+	4867	lincRNA	RIKEN cDNA D030045P18 gene [Source:MGI Symbol;Acc:MGI:2443891]	-
ENSMUSG00000112825	700.16	1.62092	0.406346	3.98901	6.63492e-05	0.00265413	Gm9118	10	56497341	56498094	+	754	processed_pseudogene	predicted gene 9118 [Source:MGI Symbol;Acc:MGI:3648185]	-
ENSMUSG00000113079	221.06	2.72821	0.429507	6.35195	2.12608e-10	6.08767e-08	Gm48709	12	84881824	84889276	+	1263	lincRNA	predicted gene, 48709 [Source:MGI Symbol;Acc:MGI:6098353]	-
ENSMUSG00000113960	38.5426	1.74893	0.583967	2.99492	0.00274515	0.0422277	4933412O06Rik	13	15781664	15802630	-	1123	lincRNA	RIKEN cDNA 4933412O06 gene [Source:MGI Symbol;Acc:MGI:1918321]	-
ENSMUSG00000114196	16.4126	5.55536	1.57452	3.52828	0.000418271	0.0107675	Gm47547	14	41053653	41061614	+	2713	antisense	predicted gene, 47547 [Source:MGI Symbol;Acc:MGI:6096561]	-
ENSMUSG00000115009	170.783	1.22065	0.387964	3.14629	0.00165353	0.0299526	G930009F23Rik	15	38436225	38455134	-	2819	lincRNA	RIKEN cDNA G930009F23 gene [Source:MGI Symbol;Acc:MGI:3642701]	-
ENSMUSG00000115092	33.1975	-3.08377	0.879862	-3.50483	0.000456898	0.0113848	E130202H07Rik	14	76526592	76530746	+	3757	lincRNA	RIKEN cDNA E130202H07 gene [Source:MGI Symbol;Acc:MGI:2685655]	-
ENSMUSG00000115379	22.9996	6.04936	1.49133	4.05637	4.98417e-05	0.00209656	Gm48990	14	95285234	95285656	-	423	processed_pseudogene	predicted gene, 48990 [Source:MGI Symbol;Acc:MGI:6118337]	-
ENSMUSG00000115869	10.5796	-5.93148	1.64543	-3.60481	0.000312378	0.00867681	Gm31814	16	24186029	24263159	-	2242	sense_intronic	predicted gene, 31814 [Source:MGI Symbol;Acc:MGI:5590973]	-
ENSMUSG00000115946	10.1981	-5.87856	1.87753	-3.131	0.00174213	0.0310407	Mirt2	15	76266461	76269839	-	1588	antisense	myocardial infraction associated transcript 2 [Source:MGI Symbol;Acc:MGI:3642813]	-
ENSMUSG00000116673	70.6473	1.64497	0.561379	2.93022	0.00338718	0.0485783	A630089N07Rik	16	98001310	98082450	-	4251	protein_coding	RIKEN cDNA A630089N07 gene [Source:MGI Symbol;Acc:MGI:2444323]	-
ENSMUSG00000117284	205.439	1.45064	0.413821	3.50548	0.000455788	0.0113745	Gm7072	17	22285871	22314837	-	3474	protein_coding	predicted gene 7072 [Source:NCBI gene;Acc:631624]	-
ENSMUSG00000117310	886.506	-1.52378	0.370988	-4.10736	4.00216e-05	0.00175589	Ptp4a1	1	30940302	30949770	-	4145	protein_coding	protein tyrosine phosphatase 4a1 [Source:NCBI gene;Acc:19243]	-
