# Supplementary material for: Gli1 labels progenitors during chondrogenesis in postnatal mice
Source: EMBO Rep. 2024 Feb 26;25(4):12. doi: 10.1038/s44319-024-00093-x (PMC11014955; doi:10.1038/s44319-024-00093-x)
Supplement: Supplementary file 2 — Source Data Fig. 2 [file 44319_2024_93_MOESM2_ESM.zip › Figure2/2E/Read me_external repository_GSE NO.txt]

Primary chondrocytes were stained with anti-CD45, anti-CD31 and anti-Ter119 primary antibody as described previously. Cell sorting was performed on a FACS Aria III cell sorter (BD Biosciences) to collect CD45−CD31−Ter119−tdTomato+ and CD45−CD31−Ter119−tdTomato− populations. The total RNA sample from each population was extracted separately using TRIzol and the RNeasy mini kit (Qiagen, Germany). After quality checks, the RNA samples were subjected to high-throughput RNA sequencing (Novogene, Beijing, China). The data analysis was performed by Novogene Inc. (Beijing, China). Each group has 3 biological replicates. Genes with a log 2-fold change (|log2FC|) >1 and adjusted p-value (q-value) <0.05 were differentially expressed and GO characteristics of the differential gene were identified by using the clusterProfiler package.


RNA-seq data generated in this study is available at GEO with the accession numbers GSE249831. 
