# Supplementary material for: Gli1 labels progenitors during chondrogenesis in postnatal mice
Source: EMBO Rep. 2024 Feb 26;25(4):12. doi: 10.1038/s44319-024-00093-x (PMC11014955; doi:10.1038/s44319-024-00093-x)
Supplement: Supplementary file 2 — Source Data Fig. 2 [file 44319_2024_93_MOESM2_ESM.zip › Figure2/2F/pthlp+_fox2a+_quant.xlsx]

## Sheet: pthlh_foxa2
	ai9+pthlh+/ai9+	ai9+pthlh-/ai9+			ai9+foxa2+/ai9+	ai9+foxa2-/ai9+
1	0.48277	0.51723		1	0.121324	0.878676
2	0.324074	0.675926		2	0.216555	0.783445
3	0.2977	0.7023		3	0.264543	0.735457
ave	0.368182	0.631818		ave	0.200807	0.799193
std	0.0817389	0.0817389		std	0.0595199	0.0595199
