# Supplementary material for: Gli1 labels progenitors during chondrogenesis in postnatal mice
Source: EMBO Rep. 2024 Feb 26;25(4):12. doi: 10.1038/s44319-024-00093-x (PMC11014955; doi:10.1038/s44319-024-00093-x)
Supplement: Supplementary file 3 — Source Data Fig. 3 [file 44319_2024_93_MOESM3_ESM.zip]

Archive with 58 entries (50 files):
- Figure3/3A/
- Figure3/3A/CTRL VS DTA.jpg
- Figure3/3B/
- Figure3/3B/Ctrl.tif
- Figure3/3B/dta.tif
- Figure3/3C/
- Figure3/3C/Ctrl.jpg
- Figure3/3C/Ctrl.tif
- Figure3/3C/DTA.jpg
- Figure3/3C/DTA.tif
- Figure3/3D/
- Figure3/3D/DTA_GP.tif
- Figure3/3D/WT_GP.tif
- Figure3/3E/
- Figure3/3E/DTA_AC.tif
- Figure3/3E/DTA_CC.tif
- Figure3/3E/DTA_SP.tif
- Figure3/3E/WT_AC-2.tif
- Figure3/3E/WT_CC.tif
- Figure3/3E/WT_SP.tif
- Figure3/3F/
- Figure3/3F/TM1M_1M_DTA_CC_20X_acan_green.tif
- Figure3/3F/TM1M_1M_DTA_CC_20X_dapi_blue.tif
- Figure3/3F/TM1M_1M_DTA_CC_20X_merge.tif
- Figure3/3F/TM1M_1M_DTA_CC_20X_td_red.tif
- Figure3/3F/TM1M_1M_DTA_GP_20X_acan_green.tif
- Figure3/3F/TM1M_1M_DTA_GP_20X_dapi_blue.tif
- Figure3/3F/TM1M_1M_DTA_GP_20X_merge.tif
- Figure3/3F/TM1M_1M_DTA_GP_20X_td_red.tif
- Figure3/3F/TM1M_1M_DTA_SP_20X_acan_green.tif
- Figure3/3F/TM1M_1M_DTA_SP_20X_dapi_blue.tif
- Figure3/3F/TM1M_1M_DTA_SP_20X_merge.tif
- Figure3/3F/TM1M_1M_DTA_SP_20X_td_red.tif
- Figure3/3F/TM1M_1M_WT_CC_20X_acan_green.tif
- Figure3/3F/TM1M_1M_WT_CC_20X_dapi_blue.tif
- Figure3/3F/TM1M_1M_WT_CC_20X_merge.tif
- Figure3/3F/TM1M_1M_WT_CC_20X_td_red.tif
- Figure3/3F/TM1M_1M_WT_GP_20X_acan_green.tif
- Figure3/3F/TM1M_1M_WT_GP_20X_dapi_blue.tif
- Figure3/3F/TM1M_1M_WT_GP_20X_merge.tif
- Figure3/3F/TM1M_1M_WT_GP_20X_td_red.tif
- Figure3/3F/TM1M_1M_WT_SP_20X_acan_green.tif
- Figure3/3F/TM1M_1M_WT_SP_20X_dapi_blue.tif
- Figure3/3F/TM1M_1M_WT_SP_20X_merge.tif
- Figure3/3F/TM1M_1M_WT_SP_20X_td_red.tif
- Figure3/3G/
- Figure3/3G/td+ column in GP_CTRL VS DTA.xlsx
- Figure3/3G/td+ number in GP_CTRL VS DTA.xlsx
- Figure3/3H/
- Figure3/3H/edu+td+ in td+ in GP_CTRL VS DTA.xlsx
- Figure3/3H/TM1M_1M_DTA GP 20X_dapi_blue.tif
- Figure3/3H/TM1M_1M_DTA GP 20X_edu_green.tif
- Figure3/3H/TM1M_1M_DTA GP 20X_merge.tif
- Figure3/3H/TM1M_1M_DTA GP 20X_td_red.tif
- Figure3/3H/TM1M_1M_WT GP 20X_dapi_blue.tif
- Figure3/3H/TM1M_1M_WT GP 20X_edu_green.tif
- Figure3/3H/TM1M_1M_WT GP 20X_merge.tif
- Figure3/3H/TM1M_1M_WT GP 20X_td_red.tif
