# Supplementary material for: Gli1 labels progenitors during chondrogenesis in postnatal mice
Source: EMBO Rep. 2024 Feb 26;25(4):12. doi: 10.1038/s44319-024-00093-x (PMC11014955; doi:10.1038/s44319-024-00093-x)
Supplement: Supplementary file 3 — Source Data Fig. 3 [file 44319_2024_93_MOESM3_ESM.zip › Figure3/3G/td+ number in GP_CTRL VS DTA.xlsx]

## Sheet: Sheet1
	number of tdTomato+ cells in GP
	#	Ctrl	DTA
	1	184.7	21.7
	2	175	16.5
	3	152	2.5
	AVE	170.567	13.5667
	STD	13.7128	8.10816
