# Supplementary material for: Gli1 labels progenitors during chondrogenesis in postnatal mice
Source: EMBO Rep. 2024 Feb 26;25(4):12. doi: 10.1038/s44319-024-00093-x (PMC11014955; doi:10.1038/s44319-024-00093-x)
Supplement: Supplementary file 4 — Source Data Fig. 4 [file 44319_2024_93_MOESM4_ESM.zip]

Archive with 57 entries (48 files):
- Figure4/4A/
- Figure4/4A/GDC.tif
- Figure4/4A/Veh.tif
- Figure4/4B/
- Figure4/4B/GDC.jpg
- Figure4/4B/GDC_UCT.tif
- Figure4/4B/Veh.jpg
- Figure4/4B/Veh_UCT.tif
- Figure4/4C/
- Figure4/4C/GDC_CC.tif
- Figure4/4C/GDC_GP.tif
- Figure4/4C/GDC_VB.tif
- Figure4/4C/Veh_CC.tif
- Figure4/4C/Veh_GP.tif
- Figure4/4C/Veh_VB.tif
- Figure4/4D/
- Figure4/4D/GDC_20X_CC_acan_green.tif
- Figure4/4D/GDC_20X_CC_dapi_blue.tif
- Figure4/4D/GDC_20X_CC_merge.tif
- Figure4/4D/GDC_20X_CC_td_red.tif
- Figure4/4D/GDC_20X_GP_acan_green.tif
- Figure4/4D/GDC_20X_GP_dapi_blue.tif
- Figure4/4D/GDC_20X_GP_merge.tif
- Figure4/4D/GDC_20X_GP_td_red.tif
- Figure4/4D/GDC_20X_VB_acan_green.tif
- Figure4/4D/GDC_20X_VB_dapi_blue.tif
- Figure4/4D/GDC_20X_VB_merge.tif
- Figure4/4D/GDC_20X_VB_td_red.tif
- Figure4/4D/Veh_20X_CC_acan_green.tif
- Figure4/4D/Veh_20X_CC_dapi_blue.tif
- Figure4/4D/Veh_20X_CC_merge.tif
- Figure4/4D/Veh_20X_CC_td_red.tif
- Figure4/4D/Veh_20X_GP_acan_green.tif
- Figure4/4D/Veh_20X_GP_dapi_blue.tif
- Figure4/4D/Veh_20X_GP_merge.tif
- Figure4/4D/Veh_20X_GP_td_red.tif
- Figure4/4D/Veh_20X_VB_acan_green.tif
- Figure4/4D/Veh_20X_VB_dapi_blue.tif
- Figure4/4D/Veh_20X_VB_merge.tif
- Figure4/4D/Veh_20X_VB_td_red.tif
- Figure4/4E/
- Figure4/4E/td+ number in veh vs gdc.xlsx
- Figure4/4F/
- Figure4/4F/column number in veh vs gdc.xlsx
- Figure4/4G/
- Figure4/4G/total column number in veh vs gdc.xlsx
- Figure4/4H/
- Figure4/4H/GDC_GP_20X_dapi_blue.tif
- Figure4/4H/GDC_GP_20X_edu_green.tif
- Figure4/4H/GDC_GP_20X_merge.tif
- Figure4/4H/GDC_GP_20X_td_red.tif
- Figure4/4H/Veh_GP_20X_dapi_blue.tif
- Figure4/4H/Veh_GP_20X_edu_green.tif
- Figure4/4H/Veh_GP_20X_merge.tif
- Figure4/4H/Veh_GP_20X_td_red.tif
- Figure4/4I/
- Figure4/4I/edu+td+ in td+_ veh vs gdc.xlsx
