# Supplementary material for: Gli1 labels progenitors during chondrogenesis in postnatal mice
Source: EMBO Rep. 2024 Feb 26;25(4):12. doi: 10.1038/s44319-024-00093-x (PMC11014955; doi:10.1038/s44319-024-00093-x)
Supplement: Supplementary file 4 — Source Data Fig. 4 [file 44319_2024_93_MOESM4_ESM.zip › Figure4/4E/td+ number in veh vs gdc.xlsx]

## Sheet: Sheet1
	number of tdTomato+ cells
#	Vehicle-GP	GDC-GP		VEH-CC	GDC-CC		VEH-VB	GDC-VB
1	140	59		302	200		207	96
2	133	68		247	173		229	103
3	179	78		514	149		235	71
4	124	85		326	123		189	84
AVE	144	72.5		347.25	161.25		215	88.5
STD	20.9881	9.86154		100.442	28.5164		18.2757	12.1758
