# Supplementary material for: Gli1 labels progenitors during chondrogenesis in postnatal mice
Source: EMBO Rep. 2024 Feb 26;25(4):12. doi: 10.1038/s44319-024-00093-x (PMC11014955; doi:10.1038/s44319-024-00093-x)
Supplement: Supplementary file 4 — Source Data Fig. 4 [file 44319_2024_93_MOESM4_ESM.zip › Figure4/4F/column number in veh vs gdc.xlsx]

## Sheet: Sheet1
		td+ cells in each column
	column number in GP	3	4	5	6	7	8	9	≥10
	Veh-1	2.5	3	4.5	1.8	2.5	1.5	1	2.3
	Veh-2	2	4	2.3	2	1	1	0.3	1
	Veh-3	4.5	5.5	3	3	3	1.5	1	1.5
	Veh-4	3.3	3	2.3	2.3	1.7	0.7	0.7	0
	AVE	3.075	3.875	3.025	2.275	2.05	1.175	0.75	1.2
	STD	0.944391	1.02317	0.898262	0.454835	0.763217	0.34187	0.287228	0.833667
	GDC-1	4.7	2.3	2.7	1	0	1	0.7	0.3
	GDC-2	2.7	1.3	2.3	1.7	1.3	0	0	0.3
	GDC-3	2	1	2	0.3	0	0	0	0
	GDC-4	3.2	2.8	2	1.2	1.1	1	0	0
	AVE	3.15	1.85	2.25	1.05	0.6	0.5	0.175	0.15
	STD	0.991211	0.729726	0.287228	0.502494	0.604152	0.5	0.303109	0.15
