# Supplementary material for: Gli1 labels progenitors during chondrogenesis in postnatal mice
Source: EMBO Rep. 2024 Feb 26;25(4):12. doi: 10.1038/s44319-024-00093-x (PMC11014955; doi:10.1038/s44319-024-00093-x)
Supplement: Supplementary file 4 — Source Data Fig. 4 [file 44319_2024_93_MOESM4_ESM.zip › Figure4/4G/total column number in veh vs gdc.xlsx]

## Sheet: Sheet1
	number of tdTomato+ cells
#	Vehicle-GP	GDC-GP		VEH-CC	GDC-CC		VEH-VB	GDC-VB
1	19	13		13	3		16	6
2	14	10		17	6		25	8
3	23	5		15	7		18	8
4	14	9		14	6		19	8
AVE	17.5	9.25		14.75	5.5		19.5	7.5
STD	3.77492	2.86138		1.47902	1.5		3.3541	0.866025
