# Supplementary material for: Gli1 labels progenitors during chondrogenesis in postnatal mice
Source: EMBO Rep. 2024 Feb 26;25(4):12. doi: 10.1038/s44319-024-00093-x (PMC11014955; doi:10.1038/s44319-024-00093-x)
Supplement: Supplementary file 4 — Source Data Fig. 4 [file 44319_2024_93_MOESM4_ESM.zip › Figure4/4I/edu+td+ in td+_ veh vs gdc.xlsx]

## Sheet: Sheet1
	Edu+tdTomato+/ tdTomato+ (%)
#	Vehicle-GP	GDC-GP
1	9.81	0
2	9.89	0
3	6.86	0
4	5.38	0
AVE	7.985	0
STD	1.93722	0
