# Supplementary material for: Gli1 labels progenitors during chondrogenesis in postnatal mice
Source: EMBO Rep. 2024 Feb 26;25(4):12. doi: 10.1038/s44319-024-00093-x (PMC11014955; doi:10.1038/s44319-024-00093-x)
Supplement: Supplementary file 5 — Source Data Fig. 5 [file 44319_2024_93_MOESM5_ESM.zip]

Archive with 40 entries (35 files):
- Figure5/5B/
- Figure5/5B/CKO.tif
- Figure5/5B/WT.tif
- Figure5/5C/
- Figure5/5C/CKO_CC.tif
- Figure5/5C/CKO_GP.tif
- Figure5/5C/CKO_VB.tif
- Figure5/5C/WT_CC.tif
- Figure5/5C/WT_GP.tif
- Figure5/5C/WT_VB.tif
- Figure5/5D/
- Figure5/5D/CKO.tif
- Figure5/5D/WT.tif
- Figure5/5E/
- Figure5/5E/percentage and number of single_cluster_column.xlsx
- Figure5/5F/
- Figure5/5F/TM1M_1M_CKO_CC_dapi_blue.tif
- Figure5/5F/TM1M_1M_CKO_CC_merge.tif
- Figure5/5F/TM1M_1M_CKO_CC_psmad_green.tif
- Figure5/5F/TM1M_1M_CKO_CC_td_red.tif
- Figure5/5F/TM1M_1M_CKO_GP_dapi_blue.tif
- Figure5/5F/TM1M_1M_CKO_GP_merge.tif
- Figure5/5F/TM1M_1M_CKO_GP_psmad_green.tif
- Figure5/5F/TM1M_1M_CKO_GP_td_red.tif
- Figure5/5F/TM1M_1M_CKO_VB_dapi_blue.tif
- Figure5/5F/TM1M_1M_CKO_VB_merge_.tif
- Figure5/5F/TM1M_1M_CKO_VB_psmad_green_.tif
- Figure5/5F/TM1M_1M_CKO_VB_td_red_.tif
- Figure5/5F/TM1M_1M_WT_CC_dapi_blue.tif
- Figure5/5F/TM1M_1M_WT_CC_merge.tif
- Figure5/5F/TM1M_1M_WT_CC_psmad_green.tif
- Figure5/5F/TM1M_1M_WT_CC_td_red.tif
- Figure5/5F/TM1M_1M_WT_GP_dapi_blue.tif
- Figure5/5F/TM1M_1M_WT_GP_merge.tif
- Figure5/5F/TM1M_1M_WT_GP_psmad_green.tif
- Figure5/5F/TM1M_1M_WT_GP_td_red.tif
- Figure5/5F/TM1M_1M_WT_VB_dapi_blue.tif
- Figure5/5F/TM1M_1M_WT_VB_merge.tif
- Figure5/5F/TM1M_1M_WT_VB_psmad_green.tif
- Figure5/5F/TM1M_1M_WT_VB_td_red.tif
