# Supplementary material for: Gli1 labels progenitors during chondrogenesis in postnatal mice
Source: EMBO Rep. 2024 Feb 26;25(4):12. doi: 10.1038/s44319-024-00093-x (PMC11014955; doi:10.1038/s44319-024-00093-x)
Supplement: Supplementary file 5 — Source Data Fig. 5 [file 44319_2024_93_MOESM5_ESM.zip › Figure5/5E/percentage and number of single_cluster_column.xlsx]

## Sheet: Sheet1
										ave	ave	std	std
%	WT			CKO						WT	CKO
single	14	9	18	20	16	13			single	13.6667	16.3333	4.50925	3.51188
cluser	20	12	16	26	27	30			cluser	16	27.6667	4	2.08167
column	66	79	66	55	57	57			column	70.3333	56.3333	7.50555	1.1547
										ave	ave	std	std
number	WT			CKO						WT	CKO
single	6	3	7	7	4	6			single	5.33333	5.66667	2.08167	1.52753
cluser	8	4	6	9	9	10			cluser	6	9.33333	2	0.57735
column	27	24	25	20	17	22			column	25.3333	19.6667	1.52753	2.51661
