# Supplementary material for: Gli1 labels progenitors during chondrogenesis in postnatal mice
Source: EMBO Rep. 2024 Feb 26;25(4):12. doi: 10.1038/s44319-024-00093-x (PMC11014955; doi:10.1038/s44319-024-00093-x)
Supplement: Supplementary file 6 — Source Data Fig. 6 [file 44319_2024_93_MOESM6_ESM.zip]

Archive with 40 entries (33 files):
- Figure6/6A/
- Figure6/6A/CKO_10D_GP_dapi_blue.tif
- Figure6/6A/CKO_10D_GP_edu_green.tif
- Figure6/6A/CKO_10D_GP_ki67_magenta.tif
- Figure6/6A/CKO_10D_GP_merge.tif
- Figure6/6A/CKO_10D_GP_td_red.tif
- Figure6/6A/WT_10D__GP_edu_green.tif
- Figure6/6A/WT_10D_GP_dapi_blue.tif
- Figure6/6A/WT_10D_GP_ki67_magenta.tif
- Figure6/6A/WT_10D_GP_merge.tif
- Figure6/6A/WT_10D_GP_td_red.tif
- Figure6/6B/
- Figure6/6B/EDU+TD+ number_10D.xlsx
- Figure6/6C/
- Figure6/6C/KI67+EDU+TD+ percentage_10D.xlsx
- Figure6/6D/
- Figure6/6D/CKO_17D_GP_dapi_blue.tif
- Figure6/6D/CKO_17D_GP_edu_green.tif
- Figure6/6D/CKO_17D_GP_ki67_magenta.tif
- Figure6/6D/CKO_17D_GP_merge.tif
- Figure6/6D/CKO_17D_GP_td_red.tif
- Figure6/6D/WT_17D_GP_dapi_blue.tif
- Figure6/6D/WT_17D_GP_edu_green.tif
- Figure6/6D/WT_17D_GP_ki67_magenta.tif
- Figure6/6D/WT_17D_GP_merge.tif
- Figure6/6D/WT_17D_GP_td_red.tif
- Figure6/6E/
- Figure6/6E/EDU+TD+ number_17D.xlsx
- Figure6/6F/
- Figure6/6F/KI67+EDU+TD+ percentage_17D.xlsx
- Figure6/6G/
- Figure6/6G/CKO_dapi_blue.tif
- Figure6/6G/CKO_Gli1_green.tif
- Figure6/6G/CKO_merge.tif
- Figure6/6G/CKO_td_red.tif
- Figure6/6G/Gli1+td+ number and percentage.xlsx
- Figure6/6G/WT_dapi_blue.tif
- Figure6/6G/WT_Gli1_green.tif
- Figure6/6G/WT_merge.tif
- Figure6/6G/WT_td_red.tif
