# Supplementary material for: Gli1 labels progenitors during chondrogenesis in postnatal mice
Source: EMBO Rep. 2024 Feb 26;25(4):12. doi: 10.1038/s44319-024-00093-x (PMC11014955; doi:10.1038/s44319-024-00093-x)
Supplement: Supplementary file 6 — Source Data Fig. 6 [file 44319_2024_93_MOESM6_ESM.zip › Figure6/6B/EDU+TD+ number_10D.xlsx]

## Sheet: Sheet1
	number of EDU+TD+ IN 10D
	#	WT	CKO
	1	6.5	6.5
	2	3	7
	3	3	8
	4	3.3	7
	ave	3.95	7.125
	std	1.70587	0.629153
