# Supplementary material for: Gli1 labels progenitors during chondrogenesis in postnatal mice
Source: EMBO Rep. 2024 Feb 26;25(4):12. doi: 10.1038/s44319-024-00093-x (PMC11014955; doi:10.1038/s44319-024-00093-x)
Supplement: Supplementary file 6 — Source Data Fig. 6 [file 44319_2024_93_MOESM6_ESM.zip › Figure6/6C/KI67+EDU+TD+ percentage_10D.xlsx]

## Sheet: Sheet1
	ki67+edu+td+/edu+td+ IN 10D(%)
	#	WT	CKO
	1	46	92
	2	33	79
	3	20	94
	4	52	86
	ave	37.75	87.75
	std	14.2449	6.75154
