# Supplementary material for: Gli1 labels progenitors during chondrogenesis in postnatal mice
Source: EMBO Rep. 2024 Feb 26;25(4):12. doi: 10.1038/s44319-024-00093-x (PMC11014955; doi:10.1038/s44319-024-00093-x)
Supplement: Supplementary file 6 — Source Data Fig. 6 [file 44319_2024_93_MOESM6_ESM.zip › Figure6/6E/EDU+TD+ number_17D.xlsx]

## Sheet: Sheet1
	number of EDU+TD+ IN 17D
	#	WT	CKO
	1	8.3	2
	2	16.2	8
	3	6.7	3
	4	15	5.6
	ave	11.55	4.65
	std	4.74728	2.7
