# Supplementary material for: Gli1 labels progenitors during chondrogenesis in postnatal mice
Source: EMBO Rep. 2024 Feb 26;25(4):12. doi: 10.1038/s44319-024-00093-x (PMC11014955; doi:10.1038/s44319-024-00093-x)
Supplement: Supplementary file 6 — Source Data Fig. 6 [file 44319_2024_93_MOESM6_ESM.zip › Figure6/6F/KI67+EDU+TD+ percentage_17D.xlsx]

## Sheet: Sheet1
	ki67+edu+td+/edu+td+ IN 17D(%)
	#	WT	CKO
	1	12	0
	2	11	3
	3	15	0
	4	13	9
	ave	12.75	3
	std	1.70783	4.24264
