# Supplementary material for: Gli1 labels progenitors during chondrogenesis in postnatal mice
Source: EMBO Rep. 2024 Feb 26;25(4):12. doi: 10.1038/s44319-024-00093-x (PMC11014955; doi:10.1038/s44319-024-00093-x)
Supplement: Supplementary file 6 — Source Data Fig. 6 [file 44319_2024_93_MOESM6_ESM.zip › Figure6/6G/Gli1+td+ number and percentage.xlsx]

## Sheet: Sheet1
	AI9+GLI1+/AI9+(%)				AI9+GLI1+ number
	#	WT	CKO		#	WT	CKO
	1	33.33	21.8133		1	49.5	30.3333
	2	27.7967	22.95		2	46.6667	32
	3	31.315	26.53		3	59.6667	37
	4	44.9725	23.6433		4	102.333	25.5
	ave	34.3535	23.7342		ave	64.5417	31.2083
	std	7.43943	2.01076		std	25.8053	4.74415

## Sheet: Sheet2
			34.9	16.29		33.33	21.8133
			31.76	27.12
				22.03
			26.32	18.55		27.7967	22.95
			31.54	27.35
			25.53
			24.68	28.57		31.315	26.53
				24.49
			37.95
			43.6	29.29		44.9725	23.6433
			46.02	18.11
			43.67	23.53
			46.6
			34.597	23.533		34.3535	23.7342
