# Supplementary material for: Gli1 labels progenitors during chondrogenesis in postnatal mice
Source: EMBO Rep. 2024 Feb 26;25(4):12. doi: 10.1038/s44319-024-00093-x (PMC11014955; doi:10.1038/s44319-024-00093-x)
Supplement: Supplementary file 7 — Source Data Fig. 7 [file 44319_2024_93_MOESM7_ESM.zip]

Archive with 16 entries (12 files):
- Figure7/7A/
- Figure7/7A/CFUFs.xlsx
- Figure7/7A/CKO-1.TIF
- Figure7/7A/CKO-2.TIF
- Figure7/7A/CKO-3.TIF
- Figure7/7A/WT-1.TIF
- Figure7/7A/WT-2.TIF
- Figure7/7A/WT-3.TIF
- Figure7/7B/
- Figure7/7B/cell number in colony.xlsx
- Figure7/7B/CKO.tif
- Figure7/7B/WT.tif
- Figure7/7D/
- Figure7/7D/CFUF passages.xlsx
- Figure7/7E/
- Figure7/7E/percentage of survival colony .xlsx
