# Supplementary material for: Gli1 labels progenitors during chondrogenesis in postnatal mice
Source: EMBO Rep. 2024 Feb 26;25(4):12. doi: 10.1038/s44319-024-00093-x (PMC11014955; doi:10.1038/s44319-024-00093-x)
Supplement: Supplementary file 7 — Source Data Fig. 7 [file 44319_2024_93_MOESM7_ESM.zip › Figure7/7A/CFUFs.xlsx]

## Sheet: Sheet1
	CFUF
	#	WT	CKO
	1	7	8
	2	7	10
	3	7	12
	4	10	8
	5	9	9
	6	10	11
	ave	8.33333	9.66667
	std	1.50555	1.63299
