# Supplementary material for: Gli1 labels progenitors during chondrogenesis in postnatal mice
Source: EMBO Rep. 2024 Feb 26;25(4):12. doi: 10.1038/s44319-024-00093-x (PMC11014955; doi:10.1038/s44319-024-00093-x)
Supplement: Supplementary file 7 — Source Data Fig. 7 [file 44319_2024_93_MOESM7_ESM.zip › Figure7/7B/cell number in colony.xlsx]

## Sheet: Sheet1
	cell number in colony
	#	WT	CKO
	1	84	21
	2	72	32
	3	101	42
	4	56	68
	5	88	36
	6	63	14
	ave	77.3333	35.5
	std	16.777	18.8865
