# Supplementary material for: Gli1 labels progenitors during chondrogenesis in postnatal mice
Source: EMBO Rep. 2024 Feb 26;25(4):12. doi: 10.1038/s44319-024-00093-x (PMC11014955; doi:10.1038/s44319-024-00093-x)
Supplement: Supplementary file 7 — Source Data Fig. 7 [file 44319_2024_93_MOESM7_ESM.zip › Figure7/7D/CFUF passages.xlsx]

## Sheet: Sheet1
			generation	WT				ave	std	CKO				ave	std
			P0	21	25	24	23	23.25	1.70783	22	21	25	28	24	3.16228
			P1	6	10	8	4	7	2.58199	4	4	2	1	2.75	1.5
			P2	4	4	6	4	4.5	1	2	3	1	0	1.5	1.29099
			P3	3	3	5	3	3.5	1	1	2	1	0	1	0.816497
			P4	3	1	3	1	2	1.1547	1	1	0	0	0.5	0.57735
			P5	2	1	3	0	1.5	1.29099	0	0	0	0	0	0
