# Supplementary material for: Gli1 labels progenitors during chondrogenesis in postnatal mice
Source: EMBO Rep. 2024 Feb 26;25(4):12. doi: 10.1038/s44319-024-00093-x (PMC11014955; doi:10.1038/s44319-024-00093-x)
Supplement: Supplementary file 7 — Source Data Fig. 7 [file 44319_2024_93_MOESM7_ESM.zip › Figure7/7E/percentage of survival colony .xlsx]

## Sheet: Sheet1
			percetage of survival colony in each generation compared to P0 (%)
			generation	WT				ave	std	CKO				ave	std
			P0	90.3	107.5	103.2	98.9	99.975	7.34365	91.7	87.5	104.2	116.7	100.025	13.1867
			P1	25.8	43	34.4	17.2	30.1	11.1026	16.7	16.7	8.3	4.2	11.475	6.26119
			P2	17.2	17.2	25.8	17.2	19.35	4.3	8.3	12.5	4.2	0	6.25	5.3706
			P3	12.9	12.9	21.5	12.9	15.05	4.3	4.2	8.3	4.2	0	4.175	3.38858
			P4	12.9	4.3	12.9	4.3	8.6	4.96521	4.2	4.2	0	0	2.1	2.42487
			P5	8.6	4.3	12.9	0	6.45	5.55128	0	0	0	0	0	0
